# Supplementary material for: Reprogramming of the gut microbiota following feralization in Sus scrofa
Source: Anim Microbiome. 2023 Feb 24;5:14. doi: 10.1186/s42523-023-00235-x (PMC9951470; doi:10.1186/s42523-023-00235-x)
Supplement: Supplementary file 3 — Additional file 3: Table S1. Phylum relative abundance [file 42523_2023_235_MOESM3_ESM.xlsx]

## Sheet: Table S1
Table S1: Phylum relative abundance
	Wild boar category (WB)							Domestic pig category (DP)										Juvenile Feral pig category (FPJ)								Adult Feral pig category (FPA)
Taxonomy	WBS1	WBS2	WBS3	WBC3	WBS4	WBC1	WBC2	P3	P6	P10	P1	P2	P4	P5	P7	P8	P9	FLP4	FLP5	FLP11	FLP12	FLP14	FLP15	FLP16	FLP17	FLP1	FLP6	FLP7	FLP8	FLP9	FLP10	FLP19	FLP20	FLP21	FLP22
Acidobacteria	0	0	0	0	0.0191283	0	0.00014874	0	0	0	0	0	0	0	0	0	0	0	0	0	0	0	0	0	0	0	0	0	0	0	0	0	0	0	0
Actinobacteria	0.000658942	0.00206883	0.00110881	0.000633204	0.0302119	0.0120845	0.00860835	0.00166843	0.00130793	0.002079	0.00269801	0.00291743	0.00159835	0.000728644	0.00406374	0.00356232	0.00153682	0.00568794	0.0105337	0.0179131	0.00866829	0.00279692	0.00442628	0.00330408	0.00381602	0.0171117	0.000899237	0.000576094	0.00102843	0.0325253	0.00405622	0.00234129	0.000524659	0.00070893	0.000681334
Bacteroidetes	0.156966	0.423934	0.264044	0.192408	0.241455	0.181569	0.0276285	0.266532	0.348757	0.41877	0.284648	0.267516	0.118847	0.340641	0.275496	0.442584	0.460473	0.429703	0.299318	0.305161	0.261691	0.183181	0.275463	0.153389	0.208236	0.336241	0.486776	0.493633	0.454032	0.360813	0.326856	0.44711	0.440353	0.357519	0.530703
Cyanobacteria	0.00845643	0.004282	0.000831608	0.00455222	0.00206317	0.0120052	0.000130148	0.00494112	0.00370838	0.00125788	0.00365803	0.00158708	0.00674689	0.00318386	0.00278045	0.00228757	0.0032932	0.0113759	0.0117167	0.0247804	0.00734232	0.00434886	0.00709174	0.00365451	0.00174689	0.00205845	0.0064713	0.0152963	0.0120225	0.012659	0.0146213	0.0162547	0.0150839	0.0159509	0.00232789
Epsilonbacteraeota	0.00101587	0.00139526	0.00180997	0	0.000415834	0	0	0.00506946	0.00226196	0.00849071	0.000794505	0.0024273	0.0147387	0.0045461	0.00384986	0.00340516	0.00255012	0	0.000145851	0	0.00376022	0.00139846	0.00100157	0.000784301	0.0270344	0.00158234	0.000674428	0	0.00031867	0	9.43307e-05	0	0	0.000518064	0.00777857
Fibrobacteres	0.000247103	0.0071046	3.26121e-05	0	0.00286285	0.000570921	0	0.000192511	0.000107712	0.00340677	0.00014897	0.000116697	0.000230532	7.92004e-05	0.00172887	0.00623407	0.0314627	0.0121025	0.0017178	0.000116068	0.00124681	0.00257521	0.00355395	0.00323733	0.0123639	0.00205845	0.00269771	0	0.0082999	0.0059291	0.00211301	0.00418362	0.0444157	0.0787185	0.00735273
Firmicutes	0.701774	0.508195	0.608394	0.776547	0.0673651	0.248256	0.108395	0.695367	0.592617	0.42796	0.592336	0.247631	0.771728	0.590819	0.369158	0.499267	0.456758	0.441429	0.61839	0.551186	0.63896	0.714851	0.617579	0.747589	0.665581	0.564687	0.432613	0.452154	0.432131	0.483614	0.549684	0.45089	0.37805	0.412733	0.319432
Fusobacteria	0	0	0	0	0	6.34357e-05	0.0165474	0	0	0	0	0	0	4.75202e-05	0	0	0	0.000350798	8.10281e-05	0.000232135	0.00033644	0.000170544	9.69258e-05	0	8.48004e-05	0	0	0	0	0	0	0	0	0	0
Gemmatimonadetes	0	0	0	0	0.0126989	0	0	0	0	0	0	0	0	0	0	0	0	0	0	0	0	0	0	0	0	0	0	0	0	0	0	0	0	0	0
Kiritimatiellaeota	0.00406348	0.000208487	0	8.55681e-05	0	0.000602639	0	4.81278e-05	0.000861698	0.00908471	0.0173963	0.00394436	0.00107581	0.000633603	0.0030478	0.000750882	0.000878186	0.0109249	0.00928582	0.000599683	0.00166241	0.0021659	0.00549246	0.00410506	0.00271361	0.00501309	0.00065837	0.00129125	0.00166577	0.00275665	0.00492406	0.00825209	0.00155758	0.0209407	0.000624556
Proteobacteria	0.0126023	0.0224845	0.107457	0.00299488	0.567901	0.524217	0.838226	0.0114705	0.0229427	0.00880519	0.0732765	0.445036	0.0323513	0.034864	0.275461	0.0098837	0.0138483	0.0181413	0.0195602	0.0656362	0.0267965	0.0208404	0.0142966	0.0142509	0.0132289	0.00985815	0.00610197	0.00923737	0.0142532	0.0264268	0.0179417	0.0192101	0.00898478	0.0138787	0.0113272
Spirochaetes	0.0836582	0.0186676	0.0132894	0.00722195	3.19872e-05	0.00959465	0	0.00988225	0.0212347	0.109803	0.0119176	0.014097	0.0351176	0.0207663	0.0373044	0.0257745	0.0239137	0.0518931	0.0123487	0.0135412	0.0383542	0.0526127	0.0557485	0.0578213	0.0559004	0.0461681	0.0410277	0.00605892	0.0554485	0.0645271	0.0421847	0.0269824	0.0880115	0.0567144	0.113612
Tenericutes	0.0210862	0.00554896	0.00239699	0.012801	0	0.00491626	0	0.00290371	0.00307749	0.0076696	0.00501531	0.00980255	0.00401125	0.00175825	0.0256122	0.00520379	0.002567	0.0128542	0.00484548	0.0119356	0.00524451	0.0101644	0.00809331	0.00724227	0.00425698	0.00728159	0.0186752	0.0138263	0.0112548	0.00494348	0.0134138	0.0116105	0.0207896	0.0246489	0.003066
Verrucomicrobia	0	0.000577349	0.000146754	0.0018825	0.0383527	0.00375856	0.000223111	0	0.00130793	0.000419295	0.000844161	0.00126033	0.000292007	0.000205921	0.000712936	0	0.000591086	0.00290661	0.0051858	0.00686733	0.00334461	0.00288219	0.00555708	0.00250309	0.00284929	0.00610533	0.00202328	0.00325791	0.00483799	0.00149382	0.00833884	0.00529669	0.00101653	0.00744376	0.00079489
WPS-2	0.00269068	0.00498765	0	0	0.00111955	0.000174448	0	0	0.000523174	0	0.00142349	0.000676843	0.0109887	0.000126721	0	0	0.000455981	0	8.10281e-05	0	0	0.000187598	0.00011308	0.000200247	0.000169601	0.000364079	0.000562023	0.00198653	0.00185408	0.00320325	0.0059051	0	0.000114769	0.000272665	0
Other	0.00678162	0.000545274	0.000489181	0.000872794	0.0163934	0.00218853	9.29627e-05	0.00192511	0.00129255	0.00225371	0.00584292	0.00298744	0.00227458	0.00159985	0.00078423	0.00104774	0.00167193	0.00263099	0.00679015	0.00203118	0.00259257	0.00182482	0.0014862	0.00191903	0.00201825	0.00147032	0.000818948	0.00268182	0.00285354	0.00110882	0.00986699	0.00786827	0.0010985	0.00995228	0.0022995
* other indicates bacteria that occur with a low frequency of occurrence
