# Supplementary material for: Reprogramming of the gut microbiota following feralization in Sus scrofa
Source: Anim Microbiome. 2023 Feb 24;5:14. doi: 10.1186/s42523-023-00235-x (PMC9951470; doi:10.1186/s42523-023-00235-x)
Supplement: Supplementary file 4 — Additional file 4: Table S2. Family relative abundance [file 42523_2023_235_MOESM4_ESM.xlsx]

## Sheet: Table S2
Table S2: Family relative abundance
	Wild boar category (WB)							Domestic pig category (DP)										Juvenile Feral pig category (FPJ)								Adult Feral pig category (FPA)
Taxonomy	WBS1	WBS2	WBS3	WBC3	WBS4	WBC1	WBC2	P3	P6	P10	P1	P2	P4	P5	P7	P8	P9	FLP4	FLP5	FLP11	FLP12	FLP14	FLP15	FLP16	FLP17	FLP1	FLP6	FLP7	FLP8	FLP9	FLP10	FLP19	FLP20	FLP21	FLP22
Acholeplasmataceae	0	0	0	0	0	0	0	0	0	0	0	0.00575286	0	0	0.0141814	0	0	0	0	0	0	0	0	0	0	0	0	0	0	0	0	0	0	0	0
Acidaminococcaceae	0.00744009	0.0132061	0.018698	0.00260942	0	0.00400397	0.000669419	0.0314431	0.0606309	0.00374804	0.0213292	0.00480198	0.029207	0.0332173	0.00960561	0.00387932	0.00377429	0.0030089	0.0049924	0.00896199	0.00729376	0.00492714	0.00568666	0.00290531	0.00512138	0.00445368	0.0135631	0.00374385	0.0124004	0.0187872	0.0125847	0.0130663	0.0227812	0.0166809	0.0123457
Anaeroplasmataceae	0	0.00283916	8.18652e-05	0.00123513	0	0.00304302	0	9.72968e-05	6.30587e-05	0.0061497	0.000134676	0.000142633	0	0.000271357	0.00263292	0.00349139	0.000273252	0.0021978	0.00105191	0.00795746	0.002524	0.00287271	0.00114716	0.000709435	0.00143399	0.00197941	0.0128647	0.00270963	0.0090573	0.00338888	0.010734	0.00610687	0.016354	0.0191771	0.00303534
Bacillaceae	0.000692101	0	0	0	0.000885141	0.000640636	0.00182231	0	0	0.00029111	0	0.000760709	0	0	0.000399477	0	0	0.00130822	0.00914996	0.00135907	0.0040543	0.00833957	0.0557686	0.0819567	0.0158421	0.0495985	0.00165681	0	0.00185564	0.273187	0.0114743	0.00697928	0.00252377	0.0355643	0.0743659
Bacteroidaceae	0	0.00444531	0.000327461	0.00754993	0.000949515	0.039287	0.0143181	0	0.00944303	0.00189222	0.00117841	0.00121238	0.00165117	0.000430979	0.0145991	0.000634797	0.000512348	0.0629513	0.0663038	0.0886153	0.106902	0.0188903	0.0315143	0.0192561	0.0152105	0.00325189	0.00808914	0.00965954	0.00518402	0.00512236	0.00317541	0.0059086	0.00205266	0.00220258	0.00154686
Bacteroidales BS11 gut group	0	0	0	0	0	0	0	0	0	0	0	0	0	0	0	0	0	0.00978545	0.00083485	0	0.0153825	0	0.0549492	0.00540522	0.0772304	4.2416e-05	0	0	0	0	0	3.9655e-05	0	0	0
Bacteroidales RF16 group	0.00842057	0.0171485	0.00530487	0.0164046	0	0.00706301	0	0.00958373	0.0317185	0.130836	0.00754183	0.0282651	0.000887892	0.0191227	0.0197196	0.0206309	0.00512348	0.0787546	0.0061445	0.0129013	0.0103941	0.014677	0.0326123	0.020979	0.00416539	0.0366333	0.0632188	0.0781244	0.0308243	0.0422907	0.0108899	0.0969168	0.0362917	0.0213503	0.0615241
Bacteroidales UCG-001	0	0	0	0	0	0	0	0	0	0	0	0	0	0	7.26322e-05	0	0	0.0132391	0.00370673	0	0.000178866	0	0	0	0	0	0	0	0	0	0	0	0	0	0
Bacteroidetes BD2-2	0	0	0	0	0	8.00794e-05	0	0	0	0	0	0	0	0	0	0	0	0.014652	0.000701274	0	0	0	0	0	0	0	0	0	0	0	0	0	0	0	0
BIrii41	0	0	0	0	0.012392	0	0	0	0	0	0	0	0	0	0	0	0	0	0	0	0	0	0	0	0	0	0	0	0	0	0	0	0	0	0
Burkholderiaceae	0	0.00214154	0.0010315	0.00116554	0.129472	0.124379	0.00948343	0.00270809	0.00174988	0.000564026	0.00272718	0.0083678	0.00334907	0.00162814	0.00354082	0.00160463	0.00163951	0.00345369	0.00394049	0.00659838	0.00602182	0.00215889	0.00229433	0.00170602	0.0011267	0.00152698	0.00219284	0.00204774	0.00325474	0.000983868	0.0037988	0.00333102	0.00149743	0.000998502	0.000758836
Campylobacteraceae	0.00106699	0.00120056	0.00147357	0	0	0	0	0.00419998	0.0020967	0.00838761	0.000808054	0.00206818	0.0071966	0.00363938	0.00170686	0.00343849	0.00228849	0	0.000150273	0	0.00377606	0.00142765	0.00101606	0.000675653	0.0263239	0.00159767	0.000682217	0	0.000324001	0	9.74051e-05	0	0	0.000557987	0.00799696
Caulobacteraceae	0	0	0	0	0.0304006	0	0.000409089	0	0	0	0	0	0	0	0	0	0	0.000156986	5.0091e-05	0	0	3.48208e-05	0	0	0	0	0	0	0	0	0	0	0	0	0
Chitinophagaceae	0	0	0	0	0.0584998	0.000208207	0.000167355	0	0	0	0	0	0	0	0	0	0	0	0.000250455	0.000571203	0	0	0	0	0	0	0	0	0	0.0265957	0	0	0	0	0
Christensenellaceae	0.192462	0.0134495	0.0147849	0.00561895	0.000177028	0.0102342	0.000762394	0.00848104	0.0184604	0.025927	0.0441568	0.0161651	0.0483667	0.0382454	0.00964192	0.0153409	0.00527718	0.00957614	0.0666544	0.0213315	0.0275255	0.0528405	0.0418879	0.0520422	0.0617126	0.0393196	0.0125885	0.00796343	0.0215313	0.0173817	0.0223253	0.0153663	0.016455	0.0144195	0.0117036
Chthoniobacteraceae	0	0	0	0	0.011539	0	0.00022314	0	0	0	0	0	0	0	0	0	0	0	0	0.00053181	0	0	0	0	0	0	0	0	0	0	0	0	0	0	0
Clostridiaceae 1	0.0132076	0.01624	0.047007	0.00320089	0.0251702	0.00421218	0.00208264	0.00158918	0.00211247	0.00957025	0.0210936	0.00553892	0.00303753	0.0117163	0.0140362	0.00446122	0.000648974	0.00240712	0.00377352	0.00687414	0.00616094	0.00355172	0.00848902	0.00746596	0.00404589	0.00781869	0.00355727	0.0073429	0.00512511	0.00153046	0.00722746	0.0041836	0.00459325	0.00220258	0.00242244
Clostridiales vadinBB60 group	0.0106699	0.00691132	0.00371668	0.0213625	0	0.0048368	0	0.00347025	0.00148188	0.0974855	0.00373725	0.00468312	0.00772622	0.0033361	0.00524768	0.0666714	0.0668955	0.0474359	0.00415755	0.0132165	0.020351	0.0454237	0.0234677	0.0208777	0.0156373	0.0108019	0.0148301	0.0274687	0.0321939	0.0116659	0.035923	0.0160008	0.0353159	0.0362985	0.0518927
Devosiaceae	0	0	0	0	0.0132932	0	0	0	0	0	0	0.00054676	0	0	0	0	0	0	0	0	0	0	0	0	0	0	0	0	0	0	0	0	0	0	0
Dysgonomonadaceae	0	0	0	0.00170482	0	8.00794e-05	0	0	0	0	0	0.00406504	0	0	0.0331748	0	0	0	6.6788e-05	0.000334843	0.000874456	0.00259415	6.55523e-05	0.000540522	0.000256069	0.000735211	0.000942109	0	0.00106037	0	0.000155848	0.000356895	0.000302852	0.000264309	0
Enterobacteriaceae	0	0.000292028	0	0.000278338	0.00374978	0.00249848	0.0515452	0.000421619	0.000662116	0	0.0203192	0.0242952	0.000763276	0.00225067	0.000399477	8.81663e-05	0.000222017	0.00225013	0.00379022	0.00427418	0.00600195	0.00544945	0.00367093	0.00329381	0.0014852	0.000197941	0.000211162	0.000103421	0	0.00056221	0	0	0.000168251	0	0
Erysipelotrichaceae	0.00372004	0.00848503	0.00356932	0.00368798	0.00621208	0.00221019	0.00831195	0.0175459	0.0134946	0.0165387	0.00577422	0.0046118	0.011823	0.00799706	0.00924245	0.0233641	0.0216211	0.0405808	0.00384031	0.00287571	0.00480951	0.014764	0.00578499	0.00635114	0.00517259	0.0136862	0.0075856	0.00198569	0.00858603	0.00885481	0.00798722	0.00578963	0.0150416	0.0226425	0.00767592
Family XI (Clostridiales order)	0	0	0	0	0	0	0	0	0	0	0	0.00774973	0	0	0.0128377	0	0	0.000758765	0.00178658	0	0.000556472	0.000191514	0.000311373	0	0	0	0	0	0	0	0	0	0	0	0
Family XIII (Clostridiales order)	0.00720939	0.00515916	0.00455171	0.00391413	0.000112654	0.00102502	0.00026033	0.00415133	0.00658963	0.00636804	0.0109424	0.00247231	0.00711871	0.00480462	0.00303239	0.00345612	0.00264713	0.00423862	0.0159623	0.00267875	0.00403442	0.0118565	0.0072763	0.00749975	0.00529209	0.0146759	0.00352479	0.0026269	0.00369656	0.00151484	0.00520143	0.00422326	0.00412215	0.00789991	0.00411523
Fibrobacteraceae	0.000259538	0.00718712	3.27461e-05	0	0.00288073	0.000576572	0	0.000194594	0.000110353	0.00354791	0.00015151	0.000118861	0.000233656	7.9811e-05	0.00176133	0.00629508	0.0318168	0.0126374	0.00176988	0.00011818	0.00125206	0.00262897	0.00360538	0.00327692	0.0124449	0.00207838	0.00272887	0	0.00843876	0.00601252	0.00218187	0.0043224	0.0455792	0.0847846	0.00755917
Flavobacteriaceae	0	0	0	0	0.0289843	0.000400397	0.00306817	0	0	0	0	0.117791	0	0	0.00414003	0	0	0.000104657	0.000784759	0.00139846	0.000973826	0	0	0.000152022	0.000324354	0	0	0	0	0	0	0	0	0	0
Fusobacteriaceae	0	0	0	0	0	6.40636e-05	0.0165495	0	0	0	0	0	0	4.78866e-05	0	0	0	0.0003663	0	0.00023636	0.000278236	0.000121873	9.83284e-05	0	8.53563e-05	0	0	0	0	0	0	0	0	0	0
Gemmatimonadaceae	0	0	0	0	0.0127782	0	0	0	0	0	0	0	0	0	0	0	0	0	0	0	0	0	0	0	0	0	0	0	0	0	0	0	0	0	0
Hymenobacteraceae	0	0	0	0	0.00317041	0.0293091	0.00022314	0	0	0	0	0	0	0	0	0	0	0	0	0	0	0	0	0	0	0	0	0	0	0	0	0	0	0	0
Lachnospiraceae	0.158376	0.192965	0.178581	0.313774	0.00308995	0.0870303	0.0439027	0.211264	0.161288	0.0490157	0.125686	0.0425522	0.139274	0.18074	0.117319	0.116891	0.0692694	0.116065	0.198611	0.21233	0.215017	0.157216	0.172534	0.150958	0.198317	0.157759	0.19323	0.0870599	0.139011	0.0719629	0.203713	0.197224	0.11362	0.0791754	0.055541
Lactobacillaceae	0.00158607	0.000600279	0.00209575	0.00100898	6.43739e-05	0.0088728	0	0.112053	0.0522283	0.0198319	0.0413286	0.00197309	0.0449709	0.0210701	0.00412188	0.0480154	0.0488438	0.012585	0.021823	0.0250542	0.0269889	0.00449188	0.00717797	0.00364853	0.00353375	0.000508992	0.00110454	0.000330948	0.000176728	0.00114004	0.0012273	0.000297413	0.000622529	0.00428769	0
Marinilabiliaceae	0	0	0	0	0	0	0	0	0	0	0	0	0	0	7.26322e-05	0	0	0.0109367	0	0	0.000139118	0	0	0	0	0	0	0	0	0	0	0	0	0	0
Microbacteriaceae	0	0	0	0	0.00249449	0.000192191	0	0	0	0	0	0	0	0	0	0	0	0	0	0.00313177	0	0	0	0	0	0	0	0	0	0	0	0	0	0	0
Moraxellaceae	0.000144188	0	0	0	0.000627645	0.00251449	0.0491093	0	0	0	0	0.17532	0	0.000255395	0.146899	7.05331e-05	0	0.000392465	0.000100182	0	0.000417354	0	0.000131105	0.0019425	0.00344839	0	0	0	0	0.000124936	0.000428583	0	6.73004e-05	0.00185017	0.00385255
Muribaculaceae	0.0314041	0.0515591	0.0152924	0.027051	0	0.00757551	0.000204545	0.0648807	0.0576356	0.0174302	0.0558399	0.0241763	0.0295185	0.0318446	0.0275458	0.0326921	0.0296649	0.00340136	0.00307225	0.0119756	0.0107717	0.0108293	0.0305965	0.0163846	0.0250094	0.0337066	0.0198168	0.0723948	0.0123562	0.0127434	0.0384945	0.0252801	0.0226802	0.011424	0.0282812
Nocardioidaceae	0	0	0	0	0.0107022	0.00184183	0	0	0	0	0	0	0	0	0	0	0	0	0	0.000984834	0	0	0	0	0	0	0	0	0	7.80847e-05	0	0	0	0	0
p-251-o5	0.000547914	0.0122327	0.000474818	0	0	0.00341138	0	0	0.00247505	0.00171027	0.000404027	0.00087957	0.000202502	9.57732e-05	0.0025966	0.00139303	0.00104177	0.0121141	0.0122055	0.00766201	0.00194765	0.00194996	0.00245821	0.00179048	0.00126327	0.0147891	0.0273049	0	0.0118997	0.0187872	0.0104808	0.0312878	0.0139312	0.0146839	0.0143887
Paludibacteraceae	0.00533495	0.0139524	0.0029144	0.000121773	0.0138404	0.00863256	7.43799e-05	0.000389187	0.000977409	0.00169208	0.00207064	0.00159274	0.000498466	0.00411825	0.00513873	0.00313872	0.0052601	0.00334903	0.000350637	0.00311207	0.00158992	0.0292146	0.00678466	0.00748286	0.00660658	0.03242	0.00862517	0.00370248	0.00518402	0.0018428	0.00584431	0.0161396	0.017027	0.0279581	0.057117
Peptostreptococcaceae	0.0109006	0.00343944	0.0131803	0.00067845	0.0114586	0.0016176	0.0108595	0.00214053	0.00249082	0.0119173	0.0116999	0.00297152	0.00222752	0.00472481	0.0031595	0.00153409	0.000426956	0.00170068	0.00176988	0.00281662	0.00214639	0.00266379	0.00270403	0.00251681	0.00199734	0.011523	0.000406081	0.000330948	0.000486002	0.00210829	0.000311696	0.00116982	0.00316312	0.000587354	0.000758836
Planococcaceae	0	0	0	0	0.000804674	0	0.000818178	0.000227026	0	0	0	0.0528693	0	0.000127698	0.000817112	0	0	0.00389848	0.000985123	0	0	0.000139283	0.00393314	0.0499645	0.000734064	0.00316706	0	0	0	0.000858932	0.00278579	0	0.00316312	0.0326863	0.0122581
Polyangiaceae	0	0	0	0	0.0104447	0	0	0	0	0	0	0	0	0	0	0	0	0	0	0	0	0	0	0	0	0	0	0	0	0	0	0	0	0	0
Prevotellaceae	0.0494564	0.271845	0.218875	0.10843	0	0.0471027	0.00329131	0.167675	0.196112	0.097249	0.164742	0.0406266	0.0488496	0.217373	0.114341	0.245631	0.229395	0.117399	0.0787264	0.118791	0.0615498	0.0211362	0.054179	0.0290362	0.0279286	0.105588	0.268111	0.147458	0.260585	0.136211	0.159374	0.177754	0.20429	0.091128	0.148995
Pseudomonadaceae	0	0	0	0	0.0185075	0.00134533	0.722582	6.48645e-05	0	0	0	0.0453811	0.000109039	0	0.117682	0	0	0.000811094	0.000768062	0.00114241	0.000973826	0.000191514	0.000294985	0.000337826	0.000102428	0	0	0	0	0.000218637	0	5.94825e-05	0	0	0
Rhodocyclaceae	0	0	0	0	0.0188615	0	0	0	0	0	0	0	0	0	0	0	0	0	0	0	0	0	0	0	0	0	0	0	0	0	0	0	0	0	0
Rikenellaceae	0.0356144	0.0395535	0.0153415	0.0280252	0	0.0278997	0.000613634	0.0219404	0.0335314	0.146119	0.0391906	0.0263871	0.0346745	0.0618376	0.0404198	0.136517	0.188851	0.0792517	0.0968092	0.0378176	0.0330902	0.069154	0.054605	0.0442553	0.046724	0.106973	0.0783412	0.178381	0.109925	0.110974	0.0830476	0.0830971	0.138235	0.137147	0.194204
Ruminococcaceae	0.327393	0.218502	0.227733	0.432364	0.00119092	0.119382	0.0332106	0.220685	0.229344	0.201194	0.268526	0.0947321	0.34849	0.249537	0.174844	0.201072	0.226765	0.209681	0.292214	0.25127	0.311286	0.416944	0.286627	0.365444	0.34571	0.250961	0.180511	0.316241	0.211425	0.0779754	0.24737	0.19772	0.163792	0.186074	0.092111
Sphingobacteriaceae	0	0	0	0	0.0863576	0	0.00226859	0	0	0	0	0.0124566	0	0	0.000127106	0	0	0	0.00135246	3.93933e-05	0	0	0	0.000101348	0	0	0	0	0	0	0	0	0	0	0
Sphingomonadaceae	0	0.00707356	0.00117886	0	0.216827	0.385454	0.00297519	0	0	0	0	0.000665621	0	0	5.44741e-05	0	0	0.000340136	0.000300546	0.000689383	0.000457102	0	0	0.000456066	0.000290211	0	0	0	0.000559638	0.0103228	0.000350658	0	0	0	0
Spirochaetaceae	0.087868	0.0188845	0.013344	0.00734117	3.21869e-05	0.00968961	0	0.00998914	0.0217079	0.114352	0.0121208	0.0143584	0.0355936	0.0209264	0.0380048	0.0260267	0.0241828	0.0541863	0.0127231	0.0137877	0.0385158	0.053711	0.0565552	0.0585284	0.0562669	0.0466152	0.0415015	0.00630869	0.0563762	0.065435	0.0435596	0.0278775	0.0903172	0.0610848	0.116802
Spirosomaceae	0	0	0	0	0.0210664	9.60953e-05	0.000130165	0	0	0	0	0	0	0	0	0	0	0	5.0091e-05	0	0	0	0	0	0	0	0	0	0	0	0	0	0	0	0
Streptococcaceae	0	0.000113566	0	0.000313131	0.000466711	0.00132932	0.00011157	0.0123891	0.0134788	0.000382082	0.000420861	0.00432653	0.0283502	0.0110458	0.000562899	0.000634797	0.000802678	0.00167452	0.00156952	0.00315147	0.00228551	0.000696415	0.001098	0.000439174	0.000870634	0.000282773	0.000373595	0.00928722	0.000353456	0.000499742	0.000253253	0	0.000286027	0	0
Streptomycetaceae	0	0	0	0	0.00548787	0.000832826	0	0	0	0	0	0.00154519	0	0	0.000780796	0	0	0.000863422	0.00273831	0	0	0	0	0	0	0.00579686	0	0	0	0.0324208	0.0033897	0	0.000218726	0.000587354	0.000554534
Succinivibrionaceae	0.00389307	0.0072358	0.0997773	0	0	0.000800794	0	0.00387565	0.00802421	0.00187402	0.0406552	0.00109352	0.0228671	0.0282212	0.00205186	0.00432015	0.00532841	0.00107274	0.000884941	0.00104392	0.00232526	0.000992392	0.00235988	0.00309111	0.00177541	0.00407194	0.000243649	0.00316469	0	0	0.000350658	0.00103103	0	0.00164459	0.00029186
Tannerellaceae	0.0191481	0.014358	0.0056487	0.00600167	0.000177028	0.00818412	0.00172933	0.00189729	0.0109091	0.00469415	0.0111949	0.00323301	0.00140193	0.00483655	0.013782	0.00266262	0.001964	0.00565149	0.0077975	0.0161119	0.0124809	0.00748646	0.00832514	0.00648627	0.0037386	0.00390227	0.0157722	0.0103835	0.0225623	0.0104477	0.0120782	0.0144542	0.0127366	0.0219083	0.0146806
U. m. of Kiritimatiellae class	0.00426796	0.000210909	0	8.69807e-05	0	0.000576572	0	4.86484e-05	0.000882821	0.0094065	0.017693	0.00387486	0.00109039	0.000638488	0.00306871	0.00075823	0.000888069	0.0114076	0.00956738	0.000551507	0.00166942	0.00161917	0.00458866	0.00371609	0.0027314	0.00489198	0.000584757	0.000868738	0.000883639	0.00279543	0.00446115	0.00402498	0.00159838	0.0194121	0.000496162
U. m. of Rhodospirillales order	0.00357586	0.00228755	0.00148995	0.00102637	0.00106217	0.00355553	0	0.00192972	0.00362587	0.00158291	0.00222215	0.000974659	0.000934623	0.000814072	0.00346819	0.000158699	0.00387676	0.00434328	0.00485883	0.0113453	0.00691615	0.00546686	0.00427729	0.00179048	0.000802349	0.00107454	0.00204665	0.00386795	0.00606766	0.00118689	0.0101496	0.0121939	0.00181711	0.0056386	0.00154686
U. m. of WPS-2 phylum	0	0.00504559	0	0	0.00112654	0	0	0	0.000535999	0	0.00144776	0	0.0111376	0.000127698	0	0	0.000461113	0	0	0	0	0	0	0	0	0	0	0	0	0	0	0	0	0	0
Veillonellaceae	0.00224933	0.0323664	0.0945871	0.000643657	0.00796627	0.00387584	9.29748e-05	0.0762969	0.0444248	0.0032568	0.0455709	0.00347074	0.110301	0.0282212	0.00256028	0.0180741	0.0148922	0.00353218	0.00484213	0.00728777	0.00582308	0.000800877	0.00147493	0.0025337	0.00361911	0.00138559	0.00412579	0.00566748	0.00138437	0.00235816	0.0084158	0.00335085	0.00178346	0.00469883	0.00309372
Verrucomicrobiaceae	0	0	0	0	0.0104768	4.80477e-05	0	0	0	0	0	0	0	0	0	0	0	0	0	0	0	0	0	0	0	0	0	0	0	0	0	0	0	0	0
Xanthomonadaceae	0	0	0	5.21884e-05	0.00571318	0	0	0	0	0	0	0.06573	0	0	0	0	0	0	0	0.0364191	0	0	0	0	0	0	0	0	0	0.00035919	0	0	0	0	0
Other	0.0130923	0.00906908	0.00890694	0.00434904	0.210487	0.0339857	0.0181301	0.00836752	0.0117131	0.00698665	0.0192923	0.1394	0.0181473	0.00665624	0.0206094	0.00705331	0.00534549	0.0354788	0.0460169	0.0526492	0.0342628	0.0225464	0.0196493	0.0140029	0.0156202	0.0261848	0.00966474	0.0107765	0.017231	0.0212703	0.0301566	0.0244473	0.0075713	0.0329799	0.00808452
* other indicates bacteria that occur with a low frequency of occurrence
