# Supplementary material for: Reprogramming of the gut microbiota following feralization in Sus scrofa
Source: Anim Microbiome. 2023 Feb 24;5:14. doi: 10.1186/s42523-023-00235-x (PMC9951470; doi:10.1186/s42523-023-00235-x)
Supplement: Supplementary file 5 — Additional file 5: Table S3. Genus relative abundance [file 42523_2023_235_MOESM5_ESM.xlsx]

## Sheet: Table S3
Table S3: Genus relative abundance
	Wild boar category (WB)							Domestic pig category (DP)										Juvenile Feral pig category (FPJ)								Adult Feral category (FPA)
Taxonomy	WBS1	WBS2	WBS3	WBC3	WBC1	WBC2	WBS4	P3	P6	P10	P1	P2	P4	P5	P7	P8	P9	FLP4	FLP5	FLP11	FLP12	FLP14	FLP15	FLP16	FLP17	FLP1	FLP6	FLP7	FLP8	FLP9	FLP10	FLP19	FLP20	FLP21	FLP22
Acholeplasma	0	0	0	0	0	0	0	0	0	0	0	0.00564932	0	0	0.0139223	0	0	0	0	0	0	0	0	0	0	0	0	0	0	0	0	0	0	0	0
Acinetobacter	0.000137299	0	0	0	0.00249928	0.0491093	0.000192092	0	0	0	0	0.108551	0	0.000253489	0.13015	0	0	0.000377064	9.76181e-05	0	0.000416295	0	0.000129397	0.00192118	0.00342681	0	0	0	0	0.000123278	0.000415243	0	6.55953e-05	0.00172004	0.00374755
Agathobacter	0.00120823	0.0130705	0.00578864	0.0289562	0.00561941	0	0	0.0411332	0.00315443	0.00620521	0.00241766	0.00289469	0.00213994	0.00934742	0.0031196	0.00979913	0.00454292	0.00977854	0.00943642	0.0100772	0.0128655	0.00308895	0.00698746	0.00182095	0.00157769	0.0047491	0.00292285	0.00542398	0.00211496	0.000939994	0.0048508	0.0025156	0	0	0
Alistipes	0	0.000320749	0	0.000787226	0.0067815	0.000390494	0	0	0	0.000104877	0.000430542	0	0.000230929	0	0.00231741	0.000174672	0	0.0091501	0.0107543	0.0143766	0.0147289	0.00247457	0.00469066	0.00260612	0.00154376	0.000210137	0.000658444	0.000158945	0	0.00104786	0.000207622	0.000422468	0	0	0
Alloprevotella	0.00417387	0.0310806	0.0108761	0.0131433	0.00354994	0.00239875	0	0.0212244	0.0236197	0.0116064	0.010333	0.00182086	0.0125318	0.0308148	0.00998271	0.026655	0.0360732	0.00638496	0.00484837	0.00659495	0.00325107	0.00209912	0.00601698	0.00257271	0.00106876	0.0124261	0.0273495	0.03012	0.0106907	0.0191235	0.0180253	0.0208929	0.0196458	0.00974691	0.00860233
Anaeroplasma	0	0.00280656	8.15302e-05	0.00121507	0.00302461	0	0	9.62557e-05	6.15498e-05	0.00590806	0.000132474	0.000140066	0	0.000269333	0.00258481	0.00345852	0.000270211	0.00211156	0.00102499	0.00785946	0.00251759	0.00281589	0.00113223	0.000701649	0.00142501	0.00196128	0.0127192	0.00260272	0.00890891	0.00334391	0.0104	0.00591455	0.0159397	0.0178284	0.00295262
Anaerosporobacter	0.000686493	0	0	0	0	0	0	0	0	0	0	0	0	0	0.0235128	0	0	0	0	0	0	0	0.00142337	0	0	0	0	0	0	0	0	0	0	0	0
Anaerostipes	0.0493725	0.00930173	0.0103869	0.0219739	0.000445732	0	0	0.00235826	0.00140026	0.000279671	0	0.000350165	0	0.00137835	0.00233524	0.000838428	0.00194214	0	0	0.00130343	0.00735454	0.00397638	0.00946219	0.0220852	0.0269903	0.0029139	0.00696987	0.00319876	0.00482385	0.00118655	0.0180065	0.0130197	0.00191866	0	0.00275388
Anaerovibrio	0.00181234	0.0219232	0.0931074	0.000205363	0.000907383	0	0	0.0306574	0.0132794	0.00235973	0.0085446	0.00308145	0.0512971	0.0241924	0.0021748	0.00925764	0.00778545	0.000578165	0	0.00136179	0	0	0.000323494	0.000968944	0.00254466	0.000434283	0.00274619	0.00544385	0.00127477	0.00166425	0.00405806	0.00286126	0.000737947	0.000737161	0.0017886
Bacillus	0.000659033	0	0	0	0.000413894	0.00182231	0.000880423	0	0	0.000279671	0	0	0	0	0.000392178	0	0	0.00125688	0.00891579	0.00134233	0.00362771	0.00817462	0.0536029	0.0810572	0.015743	0.049144	0.00163808	0	0.00117337	0.269563	0.0111172	0.00675948	0.00245982	0.033063	0.0723391
Bacteroides	0	0.00439427	0.000326121	0.00742731	0.0390493	0.0143181	0.000944453	0	0.00921709	0.00181786	0.00115915	0.00119056	0.0016319	0.000427763	0.0143323	0.000628821	0.000506646	0.0604811	0.0646069	0.0875241	0.106631	0.0185166	0.0311039	0.0190448	0.0151153	0.0032221	0.00799769	0.00927839	0.00509908	0.0050544	0.00307657	0.00572252	0.00200066	0.00204767	0.0015047
Blautia	0.00700222	0.00771402	0.0205782	0	0	0.00171074	0	0.00407482	0	0.000349589	0	0.00375843	0.00469556	0.000681253	0.000980445	0.00214847	0.00212791	0.00354441	0.0048321	0.00651713	0.00602637	0	0.000921957	0	0	0.000406265	0.00162202	0	0.000246263	0	0	0.00266923	0	0	0
Brevundimonas	0	0	0	0	0	0.000409089	0.0199776	0	0	0	0	0	0	0	0	0	0	0.000150826	0	0	0	0	0	0	0	0	0	0	0	0	0	0	0	0	0
Butyricicoccus	0	0.000914135	0.00223393	0.000735886	0.00261072	0.000464874	0	0.0018449	0.000523174	0.000227233	0.000149034	0	0.000323301	0.000617881	0.00483092	0.000157205	0.000861297	0.00100551	0.000862293	0.00519425	0.001685	0.00153594	0.000824909	0.00098565	0.000525896	0.00294192	0.0245873	0.000735119	0.0221781	0.00175671	0.0278968	0.0100048	0.0114628	0.00248451	0.00621753
CAG-56	0	0.00989511	0.0313565	0.0116544	0.00275399	0.00152479	0	0.00375397	0.00233889	0.00428247	0.0116909	0.00256787	0.0217535	0.0112961	0.00247785	0.0321572	0.00634996	0	0.00405115	0.00715912	0.00695807	0.00592191	0.0051112	0.00431013	0.00396967	0.00532347	0	0.00637765	0	0	0	0	0.00168908	0	0
Campylobacter	0.00101601	0.00118677	0.00146754	0	0	0	0	0.00415504	0.00204653	0.00805803	0.000794847	0.00203095	0.00711262	0.00361222	0.00167567	0.00340611	0.00226302	0	0.000146427	0	0.00376648	0.00139941	0.00100283	0.000668237	0.0261591	0.00158303	0.000674504	0	0.000318693	0	9.43735e-05	0	0	0.000518743	0.00777901
Christensenellaceae R-7 group	0.182799	0.0127498	0.0145124	0.0055277	0.0101722	0.000762394	0.000176085	0.00821382	0.0173571	0.0247334	0.0420938	0.0158741	0.0470172	0.0370887	0.0090914	0.0150568	0.00504957	0.00920037	0.0635819	0.0210688	0.0271583	0.0517953	0.0412131	0.0511368	0.0607834	0.0384691	0.0123338	0.00764921	0.0211786	0.0170586	0.0216304	0.0148824	0.016038	0.0130505	0.0113846
Chthoniobacter	0	0	0	0	0	0.00022314	0.0111734	0	0	0	0	0	0	0	0	0	0	0	0	0	0	0	0	0	0	0	0	0	0	0	0	0	0	0	0
Clostridium sensu stricto 1	0.0125765	0.0129903	0.0413032	0.00306334	0.00402751	0.00208264	0.0130463	0.00157218	0.00206192	0.0079182	0.0207488	0.00543922	0.00238627	0.0109476	0.0133162	0.00401747	0.000641751	0.00175963	0.0025218	0.00503862	0.00463872	0.00332787	0.0079903	0.00641508	0.00381699	0.00745286	0.00329222	0.00705317	0.00476591	0.00130983	0.00620977	0.00380221	0.0041981	0.000982881	0.00198734
Comamonas	0	0	0	0	0.111385	0	0.00212902	0	0	0	0	0.000513575	0	0	0.000677398	0	0	0	0	0.000486353	0	0	0	0	0	0	0	0	0	0	0	0	0	0	0
Coprococcus 1	0	0.00423389	0.0191433	0.0050314	0.00409118	0.000966938	0	0.0164758	0.00504709	0.00290159	0.00147378	0.00245115	0.00703564	0.00647982	0.00388613	0.00193886	0.00315809	0.00206129	0.00257061	0.0018676	0.00327089	0.00670694	0.00439951	0.00511201	0.0067179	0.00330616	0.000979636	0.000794723	0.000970564	0.000770487	0.00124573	0.00138262	0.000721548	0.000873672	0.000567811
Devosia	0	0	0	0	0	0	0.0132223	0	0	0	0	0	0	0	0	0	0	0	0	0	0	0	0	0	0	0	0	0	0	0	0	0	0	0	0
Dialister	0	0.000256599	0	0.000205363	0.00227642	9.29748e-05	0	0.00750794	0.000677048	8.73973e-05	0.0100349	0	0.00377184	0.000380234	0	0.00216594	0.0031412	0.00216184	0.00255434	0.0037741	0.00402418	0.000494914	0.00113223	0.000651531	0.000525896	2.80183e-05	0.000224835	0	0	0.000400653	0.000245371	0	0	0.000464138	0
Dorea	0.00406404	0.000994323	0.00198934	0.0253966	0.000668598	0	0	0.000930471	0.000353911	0	0.00127507	0	0.00106227	0	0	0	0.00103018	0.00103064	0.00112261	0.000739256	0.00632372	0.0228343	0.00970481	0.0201473	0.0130626	0.00339021	0	0.00476834	0	0	0	0	0	0	0
Eisenbergiella	0.0176291	0.0356994	0.0209859	0.0203823	0.0118756	0.00974376	0	0.00773254	0.0108635	0.00522636	0.0216596	0.00555594	0.00509584	0.0242241	0.00663137	0	0.00633307	0.0117141	0.0100709	0.029259	0.0213896	0.0190457	0.0267529	0.0145676	0.02526	0.016867	0.037178	0.0197489	0.0246697	0.0128055	0.0291803	0.0413826	0.0194162	0.0185928	0.00996508
Erysipelotrichaceae UCG-004	0.000411896	0.000721686	0.000211978	0	0.000270623	0	0	0.00291975	0.000446236	0.0113617	0.00071205	0.00109718	0.000461858	0.000839684	0.00137262	0.0206288	0.0201983	0.0351927	0.00209879	9.72706e-05	0.000991179	0.00825995	0.000679337	0.00130306	0.00178126	0.00165308	0.00126871	0.000456966	0.00253506	0.00224982	0.00394481	0.000979357	0.00714989	0.0118765	0.00431536
Escherichia-Shigella	0	0.000288674	0	0.000273818	0.00205355	0.0497415	0	0.000417108	0.000646273	0	0.0199871	0.0238579	0.000754368	0.00223388	0.000392178	8.73362e-05	0.000219546	0.00216184	0.00253807	0.00317102	0.00448013	0.00534166	0.00362313	0.00325766	0.0014759	0.000196128	0.000208775	9.93404e-05	0	0.000554751	0	0	0.000163988	0	0
Eubacterium coprostanoligenes group (Ruminococcaceae family)	0.00702968	0.0157648	0.00717465	0.0136396	0.00409118	0.000297519	0	0.0182565	0.0312827	0.0114316	0.0276706	0.00485562	0.039104	0.0320506	0.0091627	0.0115284	0.0142705	0.0100299	0.0186125	0.00834582	0.0133016	0.0149328	0.0223211	0.016873	0.0140804	0.0356673	0.00619901	0.00365573	0.00659115	0.0044226	0.0121742	0.0075084	0.0105772	0.0129686	0.00706924
Eubacterium eligens group (Lachnospiraceae family)	0.000823791	0.00973474	0.00200564	0.000975476	0.00560349	0	0	0.00261495	0.00138487	0.0014508	0.0198049	0.000747018	0.00178585	0.00399246	0.004207	0.00139738	0.000726192	0.00814459	0.0121535	0.0198432	0.0200218	0.00300362	0.00515973	0.00324095	0.00210358	0.000462301	0.00722683	0	0.0125159	0.00328228	0.00964497	0.0211042	0.00506724	0	0.000624592
Eubacterium ruminantium group (Lachnospiraceae family)	0	0.00381692	0	0	0.00103474	0	0	0.0222992	0.00153875	0.002552	0.00385832	0.00119056	0.00263259	0.0076839	0.00426048	0.0123493	0.0045767	0.00145798	0.00138292	0.004241	0.00174447	0.000665574	0.000566114	0	0.000610718	0.000714466	0.00210381	0	0.0027958	0	0.0029822	0.00224676	0.00119711	0.00322167	0
Eubacterium ventriosum group (Lachnospiraceae family)	0	0.000433012	0	0.0140161	0	0	0	0	0	0	0	0	0	0	0.00146175	0.000104803	0	0	0	0	0.00116959	0.00107516	0.00250708	0.000751767	0.00042411	0.00148497	0	0.000754987	0.000231777	0.000138688	0.000509617	0	0	0.0011467	0.000624592
Eubacterium xylanophilum group (Lachnospiraceae family)	0.0213911	0.0135517	0.00831608	0.0244725	0.00380464	0.0014876	0	0.00336895	0.00664738	0.00471945	0.00216927	0	0.000184743	0.0157956	0.00588267	0.0107074	0.0179015	0.00460019	0.00405115	0.00830691	0.00561007	0.00139941	0.00800647	0.00770143	0.0034777	0.00899386	0.00679322	0.00548359	0.00411403	0.00124819	0.00688926	0.00539606	0.0027878	0.00417725	0.00366238
Faecalibacterium	0.00280089	0.0468615	0.0346177	0.0301029	0.0456398	0.0216073	0.000592284	0.0721436	0.0113867	0.00361825	0.0162447	0.0026846	0.00608113	0.00690759	0.0013548	0.0157031	0.0203671	0.0602046	0.0755076	0.09943	0.0993954	0.0192505	0.0350829	0.0216676	0.0136054	0.00218542	0.00407914	0.0146229	0.00215842	0.00261966	0.00184972	0.00253481	0.000770745	0.00202037	0.00053942
Fastidiosipila	0.000768872	0	0	0.00237879	0	0	0	0	0	0	0.000215271	0	0	0	0.000516962	0	0	0.000854679	0.000976181	0	0.00493607	0.0264182	0.00373635	0.0145843	0.00259555	0.000630411	0	0.00196694	0.000898134	0.000354424	0	0.000230437	0	0.00060065	0.000482639
Ferruginibacter	0	0	0	0	0	0.000167355	0.0259805	0	0	0	0	0	0	0	0	0	0	0	0	0	0	0	0	0	0	0	0	0	0	0	0	0	0	0	0
Fibrobacter	0.000247137	0.0071046	3.26121e-05	0	0.000573084	0	0	0.000192511	0.000107712	0.0034085	0.000149034	0.000116722	0.000230929	7.92155e-05	0.00172915	0.00623581	0.0314627	0.0121415	0.00172459	0.000116725	0.00124888	0.00257697	0.00355843	0.00324095	0.012367	0.00205934	0.00269802	0	0.0083005	0.00593275	0.00211397	0.00418627	0.0444244	0.0788216	0.00735315
Flaviaesturariibacter	0	0	0	0	0	0	0.000336161	0	0	0	0	0	0	0	0	0	0	0	0	0	0	0	0	0	0	0	0	0	0	0.0262428	0	0	0	0	0
Flavobacterium	0	0	0	0	0.000397975	0.00306817	0.0288298	0	0	0	0	0.00471555	0	0	0.00238872	0	0	0	0.000357933	0.00138124	0.000198236	0	0	0	0.000322323	0	0	0	0	0	0	0	0	0	0
Flavonifractor	0	0	0	0.044889	0.000413894	0	0	0	0	0	0	0	0	0	0	0	0	0	0.000748406	0.000836527	0.0129051	0.0152399	0.0192641	0.0187273	0.0289243	0.0010787	0	0.0785385	0	0	0	0	0	0	0
Fusobacterium	0	0	0	0	6.3676e-05	0.0165495	0	0	0	0	0	0	0	4.75293e-05	0	0	0	0.000351927	0	0.000233449	0.00027753	0.000119462	9.70481e-05	0	8.4822e-05	0	0	0	0	0	0	0	0	0	0
Hymenobacter	0	0	0	0	0.0291318	0.00022314	0.0029134	0	0	0	0	0	0	0	0	0	0	0	0	0	0	0	0	0	0	0	0	0	0	0	0	0	0	0	0
Incertae Sedis	0.0141417	0.00493954	0.0116099	0.00761556	0	0	0	0	0.0014772	0	0.00117571	0.00464552	0	0	0.0035296	0	0	0.000502753	0	0	0.00338983	0	0.000226446	0	0.0191698	0	0.00297103	0	0.000883648	0.000215736	0.00115136	0.00345655	0.000705149	0.00163814	0
Intestinimonas	0.000796331	0	0	0.018671	0	0	0	0.000529406	0.000584723	0	0.000927321	0	0.00204757	0.000316862	0	0	0	0.000477615	0	0	0.00483695	0.00605843	0.00842701	0.00462754	0.0168287	0.00208736	0.00849554	0.0194906	0.0095463	0.00218818	0.00868236	0.00460874	0.00513283	0.0072897	0.00212929
Lachnoanaerobaculum	0.00387182	0	0.000505487	0.0237537	0	0	0	0	0.00427771	0.00033211	0.00604415	0	0.00104688	0.00237646	0	0.00148472	0.000709304	0.00140771	0.0107217	0.00192596	0.00380613	0.00233804	0.00512738	0.00516213	0.00264645	0.00787313	0	0.00756974	0	0.00428391	0	0	0.000327976	0.00139242	0
Lachnoclostridium	0	0.00336787	0.00127187	0.0180549	0.00504632	0.00457436	0	0.00187699	0.000446236	0.000402028	0.00220239	0	0	0	0.00208567	0	0	0.00794349	0.00650787	0.0157578	0.00999108	0.00278176	0.00624343	0.00380895	0.00105179	0.00257768	0.00729106	0.00113248	0.00489628	0.00209573	0.0120798	0.00656745	0.00290259	0.00993802	0
Lachnoclostridium 5	0	0.00206883	0.00368516	0	0.00297685	0	0	0.00412295	0.00593956	0.00227233	0.00392456	0.00140066	0.00403356	0.00465787	0.00222828	0.000786026	0.000422205	0.000678716	0.00714239	0.00441608	0	0	0.00265265	0	0	0.0113754	0.0117396	0	0.0069533	0.00981601	0.0126649	0.0127892	0.00575599	0	0.00485478
Lachnospira	0	0.00203676	0.00300031	0.00313179	0.00442548	0.0022128	0	0.000930471	0.00106173	0	0.00096044	0	0	0.000602037	0.000623919	0.000611354	0	0.0066112	0.00940388	0.0112639	0.0171077	0.00220152	0.0049171	0.00285671	0.00193394	0	0.00443245	0.00224509	0	0	0.00300108	0	0.00360774	0.0012013	0
Lachnospiraceae AC2044 group	0	0	0	0.00241302	0	0	0	0	0	0	0	0	0	0	0	0	0	0.00585707	0.0129507	0	0	0	0	0	0	0	0	0	0	0	0	0.000883341	0	0	0
Lachnospiraceae NK3A20 group	0	0.000577349	0.000260897	0	0	0	0	0.0157859	0.00303133	0.00033211	0.00518306	0	0.0068509	0.00145756	3.56525e-05	0.00178166	0	0	0	0	0	0	0	0	0	0	0.000449669	0	0	0.000138688	0	0.000480077	0	0	0
Lachnospiraceae NK4A136 group	0.000851251	0.00331975	0.00520162	0.00126641	0.00460059	0.0048161	0	0.000978599	0	0	0.000397423	0	0.0179663	0.00147341	0	0.0145153	0	0.00630954	0.0108682	0.0127424	0.0110417	0.00587071	0.00310554	0.00227201	0.00754915	0	0.0023447	0.00164905	0.00236122	0.00123278	0.00904098	0.00270763	0.00208265	0	0
Lachnospiraceae UCG-007	0	0.00947814	0.00430479	0.00888197	0.00390016	0.00879542	0	0.00222992	0.00280052	0.00153819	0.0033781	0	0.00217073	0.00191701	0.00131914	0.00199127	0.00226302	0.00419798	0.0045067	0.0100189	0.0208742	0.0262305	0.00871816	0.00796873	0.00598843	0.00791516	0.0115469	0.00220536	0.0115599	0	0.0104377	0.00443591	0.00483765	0.00349469	0
Lachnospiraceae UCG-009	0	0.00384899	0.000407651	0.00715349	0.00095514	0	0	0.00205345	0.0191728	0.00379304	0.0077332	0.00165745	0.00392579	0.0188057	0.00554397	0.00157205	0.00194214	0.00490184	0.0193284	0.00507752	0.0014273	0.00151888	0.00229681	0	0	0.00170911	0.0165414	0	0.00740236	0.00453047	0.00877673	0.0068939	0.00860938	0.00346739	0.00295262
Lachnospiraceae XPB1014 group	0.00486037	0.00263014	0.0027068	0.00417572	0.00143271	0	0	0.0102352	0.0692897	0.00064674	0.0106145	0.00875411	0.035286	0.0391958	0.0138867	0.00132751	0.000709304	0.00095523	0.0075166	0.00229559	0	0	0	0	0	0.0056737	0.0133455	0	0.0090248	0.0138071	0.0199505	0.00927508	0.00954411	0.000900975	0.0128041
Lactobacillus	0.00151028	0.000593386	0.00208717	0.00099259	0.00881913	0	6.40307e-05	0.110854	0.0509786	0.0190526	0.0406531	0.00193758	0.0444462	0.0209129	0.00404656	0.0475633	0.0483002	0.0120912	0.0212645	0.0247456	0.0269204	0.00440303	0.00708451	0.00360848	0.00351163	0.000504329	0.00109205	0.000317889	0.000173832	0.00112491	0.00118911	0.000288046	0.000606756	0.00398613	0
Lysinibacillus	0	0	0	0	0	0	0.00068833	0	0	0	0	0	0	0	0	0	0	0	0	0	0	0.000136528	0.00279822	0.00053459	0.000729469	0.000574374	0	0	0	0.000431473	0.000301995	0	0.00224664	0.0208589	0.00317974
Lysobacter	0	0	0	0	0	0	0.00131263	0	0	0	0	0	0	0	0	0	0	0	0	0.0359707	0	0	0	0	0	0	0	0	0	0	0	0	0	0	0
Massilia	0	0	0	0	0	0.000855368	0.0121498	0	0	0	0	0	0	0	0	0	0	0.000402202	0	0	0	0	0	0	0	0	0	0	0	0	0	0	0	0	0
Megasphaera	0	0.00123488	0	0	0.000127352	0	0	0.0285719	0.0225118	0.000471945	0.0081803	0	0.045493	0.00201207	0.000106958	0.00169432	0.000776856	0	0	0.000311266	0	0	0	0	0.000169644	0	0	0	0	0	0.00028312	5.76092e-05	0	0.000682557	0
Mucilaginibacter	0	0	0	0	0	0	0.0216264	0	0	0	0	0	0	0	0	0	0	0	0	0	0	0	0	0	0	0	0	0	0	0	0	0	0	0	0
Myroides	0	0	0	0	0	0	0	0	0	0	0	0.108621	0	0	0.00167567	0	0	0	0.000406742	0	0.000773119	0	0	0.000150353	0	0	0	0	0	0	0	0	0	0	0
Novosphingobium	0	0	0	0	0	0.000409089	0.0138146	0	0	0	0	0	0	0	5.34788e-05	0	0	0	0	0	0	0	0	0	0	0	0	0	0	0.00972355	0	0	0	0	0
Oribacterium	0	0.00120281	0	0.00191673	0.000382056	0	0	0.0173581	0.00136948	0	0.00271573	0.000560263	0.00270957	0.000712939	0.000249568	0.00050655	0.00158749	0	0.00174086	0.000466899	0.000356824	0.000802103	0	0.000801884	0	0.000742484	0.00120447	0.000874195	0.00160795	0.000400653	0.0017176	0.00117139	0.000655953	0.000955579	0.00181699
Oscillibacter	0.00582146	0.00861212	0.00437002	0.00585286	0.000716355	0	0	0.00319248	0.00743214	0.0031463	0.0112438	0.00149404	0.00491109	0.00392909	0.00622137	0.00323144	0.00309054	0.000553028	0.0017734	0.000603078	0.00271583	0.0100007	0.00634048	0.0084699	0.00749826	0.00235353	0.00316374	0.0103115	0.00354908	0	0.00273683	0.00351416	0.00295179	0	0.000738154
Oscillospira	0.0102425	0.00702441	0.00813671	0.00987456	0.00269031	0.000706609	0	0.0018449	0.0137872	0.00744625	0.0103827	0.00513575	0.00306366	0.00647982	0.0112127	0.00791266	0.0137639	0.0015334	0.00286346	0.00482462	0.00477748	0.0025599	0.00549939	0.0178085	0.00512325	0.0033762	0.00950729	0.0157355	0.00925658	0.00328228	0.00838036	0.00789246	0.00634634	0.00652524	0.00437214
Paludibacter	0	0	0	0	0	0	0.0137026	0	0	0	0	0	0	0	0.00197872	0	0	0	0	0	0	0	0	0	0	0	0	0	0	0	0	0	0	0	0
Parabacteroides	0.0182332	0.0141932	0.00562558	0.0059042	0.00813461	0.00172933	0.000176085	0.00187699	0.0106481	0.0045097	0.0110119	0.00317483	0.00120083	0.00480046	0.00673833	0.00263755	0.00194214	0.00542973	0.00759794	0.0159135	0.0124492	0.00733838	0.00821674	0.00641508	0.0037152	0.00386652	0.0155939	0.00997377	0.0221926	0.0103091	0.0117023	0.013999	0.0124139	0.0203675	0.0142804
Pedobacter	0	0	0	0	0	0.00226859	0.0489675	0	0	0	0	0.00324486	0	0	0.000124784	0	0	0	0	0	0	0	0	0	0	0	0	0	0	0	0	0	0	0	0
Phascolarctobacterium	0.0070846	0.0114668	0.0186215	0.00256704	0.00362953	0.000669419	0	0.0311066	0.0591802	0.00360077	0.0206329	0.00471555	0.0284505	0.0329695	0.00932314	0.00352838	0.00373229	0.00241321	0.00408369	0.00782056	0.00640301	0.00464196	0.00537	0.00270636	0.00488574	0.00441288	0.0134098	0.00359612	0.0121972	0.0185379	0.0120609	0.0126548	0.022204	0.0155077	0.0120092
Prevotella	0.00406404	0.0436219	0.0316011	0.0144268	0.00811869	0	0	0.00157218	0.0131409	0.00337354	0.00354369	0.00133063	0.00132399	0.00988609	0.012728	0.0152489	0.0109435	0.0295116	0.0122185	0.0306597	0.00138765	0.00334494	0.00889608	0.00304048	0.00473307	0.0149898	0.0868183	0.00637765	0.0465871	0.023993	0.0133067	0.046241	0.0204001	0.0132962	0.0128893
Prevotella 1	0.0124667	0.0153639	0.0204478	0.00345695	0.00396383	0	0	0.000657747	0.00800148	0.00721902	0.00495123	0.00154072	0	0.0131181	0.00914487	0.0164541	0.0130377	0.00980368	0.00141546	0.00571951	0.0038656	0.00327667	0.00695512	0.00195459	0.00826166	0.00785912	0.0161078	0.0125566	0.0131678	0.0125589	0.00541704	0.0110994	0.0342899	0.0155896	0.0219743
Prevotella 2	0	0.0114989	0.00617999	0	0.00101882	0	0	0.0122245	0.00433926	0.0066422	0.00149034	0.000280132	0.00369487	0.00784233	0.00481309	0.0133624	0.0070086	0.00105578	0.0017734	0.00254849	0.00225989	0.000358386	0.000711686	0.00036753	0.000627682	0.000630411	0.00154172	0.000476834	0.0117337	0.00114032	0.00279345	0	0.00201705	0	0.000766545
Prevotella 7	0.00488783	0.0258043	0.0280464	0.0192357	0.000971059	0.00011157	0	0.00664164	0.0124946	0.00580318	0.00770008	0.00107384	0.00247864	0.0194395	0.0105888	0.0162795	0.0224444	0.00442422	0.000260315	0.00556388	0.000515413	0.000221858	0.00308937	0.000484472	0.00096697	0.00271777	0.017778	0.0163117	0.00437478	0.0163343	0.00949397	0.00800768	0.00268941	0.00161083	0.0099083
Prevotella 9	0.00131807	0.0449209	0.0571689	0.00285797	0.0124168	0	0	0.107854	0.0493322	0.0112043	0.0739539	0.0156407	0.0130398	0.0767439	0.0161149	0.072262	0.0416294	0.017345	0.0198165	0.0253487	0.0354842	0.0043689	0.0106429	0.00609766	0.00349466	0	0.00252136	9.93404e-05	0.00107197	0.00183376	0.000301995	0.00119059	0.00040997	0.000409534	0.000283905
Prevotella sp. AN 5135	0	0.0171922	0.00397867	0.0017627	0.0061129	0	0	0.000449193	0.00378531	0.00297151	0.00806438	0.00217102	0	0.00408752	0.00964401	0.0040524	0.00276966	0.000653578	0.000846024	0.0068673	0.00130836	0.00059731	0	0.000200471	0.000559825	0.00194727	0.0180349	0.000635778	0.0513095	0.00164884	0.0146656	0.001229	0.00706789	0.00103749	0.00116401
Prevotellaceae NK3B31 group	0.0125765	0.0400616	0.0476788	0.0318656	0.00546022	0	0	0.00619245	0.0400997	0.0100856	0.0157479	0.00501903	0.0110846	0.0247786	0.0177371	0.0290306	0.0442133	0.00263945	0.00353052	0.0213606	0.00616513	0.00254284	0.00951072	0.00843649	0.00553039	0.039856	0.0671613	0.0436502	0.0783115	0.035427	0.0651554	0.0611426	0.0699574	0.00802687	0.055901
Prevotellaceae UCG-001	0.00219678	0.0193091	0.00750077	0.0113463	0.0010029	0	0	0.00129945	0.0120945	0.00725398	0.0120717	0.00375843	0.00186283	0.0145598	0.0113553	0.0129083	0.0165673	0.0147307	0.00616621	0.00645877	0.00275548	0.00196259	0.00433482	0.00136989	0.00167947	0.00480513	0.0116753	0.0209012	0.0222506	0.00798225	0.0131368	0.00846855	0.0116924	0.0188386	0.00258354
Prevotellaceae UCG-003	0.00513496	0.0121885	0.00401128	0.00198518	0.00154414	0	0	0.00267912	0.0158029	0.0260794	0.00914074	0.00448211	0.00175506	0.00968013	0.00935879	0.0256245	0.0248087	0.0112868	0.00291227	0.00159524	0.00105065	0.00105809	0.00239385	0.00118612	0.000712504	0.0117677	0.00801375	0.00594055	0.00918415	0.00519308	0.00758763	0.00693231	0.00816661	0.00860021	0.0206399
Prevotellaceae UCG-004	0.000274597	0.00211695	0.000489181	0.00080434	0.000700436	0	0	0.000144383	0.00224657	0.00097885	0.00816374	0.000210099	9.23716e-05	0.000681253	0.000784356	0.00124017	0.0014355	0.0111108	0.0190193	0.0018676	0.000792943	8.53301e-05	0.000323494	0.000651531	0.000118751	0.00221344	0.00290679	0.00232456	0.00310001	0.00439178	0.00256696	0.00409025	0.00391932	0.00401343	0.00317974
Proteiniphilum	0	0	0	0	0	0	0	0	0	0	0	0.00140066	0	0	0.020518	0	0	0	0	0	9.91179e-05	0	0	0	0	0	0	0	0	0	0	0	0	0	0
Pseudomonas	0	0	0	0	0.0013372	0.722582	0.0184088	6.41704e-05	0	0	0	0.0289469	0.000107767	0	0.115532	0	0	0.000779266	0.000748406	0.00112834	0.000971355	0.000187726	0.000291144	0.000334119	0.000101786	0	0	0	0	0.000215736	0	5.76092e-05	0	0	0
Psychrobacillus	0	0	0	0	0	0.000632229	0	0	0	0	0	0.00443542	0	0	0	0	0	0.000578165	0.000764675	0	0	0	0.000663162	0.0488815	0	0.000686448	0	0	0	0	0.000264246	0	0	0.000546045	0.00164665
Psychrobacter	0	0	0	0	0	0	0	0	0	0	0	0.0636132	0	0	0.0140649	6.9869e-05	0	0	0	0	0	0	0	0	0	0	0	0	0	0	0	0	0	0	0
Rhodoferax	0	0	0	0	0	0.000780989	0.00997279	0	0	0	0	0	0	0	0	0	0	0	0	0.000486353	0	0	0	0	0	0	0	0	0	3.08195e-05	0	0	0	0	0
Rikenellaceae RC9 gut group	0.0263613	0.0378805	0.0143167	0.0264748	0.0205355	0.00022314	0	0.0190105	0.0280052	0.136567	0.0331352	0.0213834	0.0258179	0.0470698	0.0271851	0.132751	0.184554	0.063372	0.0829591	0.0220804	0.0164536	0.0650898	0.0475051	0.0375215	0.0406806	0.104774	0.0738742	0.170468	0.0976938	0.101396	0.0737434	0.0774652	0.131797	0.114506	0.188201
Romboutsia	0.0103798	0.00110658	0.0122132	0.000667431	0.00160782	0.00818178	0.010341	0.00170052	0.00195421	0.00921168	0.0107967	0.00291804	0.0013086	0.0032003	0.00276307	0.000873362	0	0.00163395	0.00162697	0.00278194	0.00214095	0.00225271	0.00266882	0.00248918	0.00198483	0.00934409	0.00040149	0.000317889	0.000478039	0.00166425	0.000301995	0.000652904	0.00218104	0	0.000738154
Roseburia	0.00227916	0.0129743	0.00241329	0.0100286	0.00789583	0	0	0.0191067	0	0.000873973	0	0	0.00026172	0.00478461	0.00402874	0.00798253	0.0045767	0.0102562	0.0142197	0.015466	0.0214491	0.00595604	0.0126163	0.00865367	0.00459735	0.000420274	0.0026659	0.00399348	0.00133272	0	0	0	0	0	0
Ruminiclostridium 6	0.00370706	0.00457068	0.0040602	0.00797495	0.0034385	0	0	0.000641704	0.0017234	0.00443978	0.00144066	0.00137731	0.00026172	0.00262995	0.00304829	0.00150218	0.00121595	0.00231266	0.00276585	0.0109138	0.00564972	0.00286709	0.00276587	0.00158706	0.00128929	0.0026057	0.010776	0.000993404	0.00675049	0.00249638	0.00702139	0.00674028	0.00823221	0.00341278	0.000340686
Ruminiclostridium 9	0.00315787	0.00296693	0.00265788	0.0544384	0.00235601	0.000316114	0	0.000481278	0.00156952	0.000908932	0.00468628	0.000373509	0.00110846	0.00134666	0.00156871	0.000489083	0.000388428	0.00369523	0.00968046	0.00503862	0.00755278	0.0159738	0.0116619	0.0155532	0.0154715	0.00173713	0.00335646	0.0282325	0.00620002	0.00144852	0.00566241	0.00449352	0.00536241	0.00352199	0.00235641
Ruminococcaceae NK4A214 group	0.0311942	0.0103121	0.0117403	0.0288878	0.00237193	0.0010971	0	0.0153849	0.0224657	0.0160811	0.0462833	0.0136331	0.0797013	0.030292	0.0117297	0.0151092	0.00724503	0.00869762	0.0305545	0.00426045	0.014947	0.0315551	0.0233562	0.0324596	0.0386788	0.0311983	0.00395066	0.00929826	0.00772106	0.00385244	0.00872011	0.00695151	0.00377173	0.0060065	0.00644465
Ruminococcaceae UCG-002	0.0633495	0.0036405	0.00490812	0.0338507	0.00940813	0.0011157	0	0.0172137	0.0159106	0.0283517	0.0384176	0.0123491	0.0604111	0.0321456	0.00192524	0.0202445	0.0295712	0.00904955	0.0122673	0.0171585	0.0186936	0.0174073	0.0122119	0.0220852	0.0236823	0.00930206	0	0.00824525	0.0105169	0.000308195	0.00128348	0	0	0.00262102	0.000709764
Ruminococcaceae UCG-003	0.0233407	0	0.000994668	0.00220766	0.000716355	0	0	0.00142779	0.00127716	0.00428247	0.00122539	0.0020543	0.000538835	0.00270917	0	0.00141485	0.00130039	0.00243835	0.00224522	0.00134233	0.00152641	0.000460782	0.000630813	0.00185436	0.000508932	0.00120479	0	0.00298021	0.0011444	0	0	0	0	0.000900975	0
Ruminococcaceae UCG-004	0.00373452	0.00173205	0.00190781	0.0122876	0	0.000650824	0	0.000160426	0.00153875	0.00131096	0.0027654	0	0.000615811	0.00212297	0.0010874	0.000593886	0	0	0.00226149	0	0.00358807	0.011622	0.0049171	0.00922167	0.00788844	0.00638817	0	0.00602003	0	0.000138688	0	0.00024964	0	0	0.00130596
Ruminococcaceae UCG-005	0.0546448	0.0305193	0.0567939	0.0425958	0.0202171	0.00459296	0	0.0236789	0.0698591	0.0292956	0.0441802	0.0269627	0.0672158	0.064212	0.0741216	0.0213624	0.0146252	0.00495211	0.0100709	0.0303484	0.0436911	0.0986415	0.0464052	0.0995005	0.0855854	0.0876131	0.0514871	0.0340936	0.0412417	0.0314205	0.0810857	0.0768891	0.0440144	0.0437382	0.0229112
Ruminococcaceae UCG-008	0.00324024	0.00501973	0.0045983	0.021991	0.000366137	0	0	0.00312831	0.00124638	0.0020451	0.000861084	0.00238112	0.00327919	0.00128329	0.00547266	0.00440175	0.00596153	0	0	0.00204268	0.00400436	0.00686054	0.00951072	0.0198132	0.0154376	0.00528144	0.00467335	0.00963602	0.00137617	0.0025272	0.00309545	0.00207393	0.000672352	0	0.00383272
Ruminococcaceae UCG-010	0.0254826	0.0181704	0.00820193	0.0110896	0.00523735	0	0	0.00808548	0.00629347	0.0445551	0.0105317	0.00669982	0.020722	0.02161	0.00652441	0.0530306	0.0676203	0.0510042	0.0457504	0.00484408	0.0158589	0.0502765	0.0206712	0.0183765	0.0350993	0.0175254	0.010519	0.0182985	0.0316375	0.00423768	0.017025	0.0118483	0.0191538	0.0305239	0.0139398
Ruminococcaceae UCG-013	0.000576654	0.00429804	0.00534838	0.0100457	0.00162374	0	0	0.00112298	0.00253893	0.00190526	0.00566328	0	0.00498807	0.00467371	0.00117653	0.00627074	0.00724503	0.000678716	0.00224522	0.00260685	0.00432154	0.00585364	0.00724626	0.00397601	0.00403753	0.00390855	0.00387037	0.0084638	0.0139211	0.00412981	0.0108529	0.00518483	0.00362414	0.0110301	0.00681373
Ruminococcaceae UCG-014	0.0127138	0.00952625	0.0172192	0.0378895	0.00297685	0.000130165	0	0.0119678	0.00793993	0.000122356	0.0132971	0.00175082	0.00532676	0.00754131	0.0113732	0.00412227	0.00222924	0.00339358	0.00636145	0.0107581	0.0106056	0.0410096	0.012034	0.0128134	0.00279912	0.00333417	0.00692169	0.0167289	0.00572198	0.00167966	0.0058889	0.00677868	0.00862578	0.00469599	0.00144792
Ruminococcus 1	0.0397067	0.0297655	0.00653872	0.022299	0.00359769	0	0	0.00104277	0.00167723	0.0205558	0.00309659	0.00319817	0.00221692	0.00730366	0.00600745	0.0089083	0.0044247	0.0204118	0.0257386	0.0163804	0.00890078	0.00433477	0.0107076	0.00342471	0.00330806	0.0144434	0.0165093	0.00347691	0.0136458	0.00513145	0.0211397	0.0202592	0.0141358	0.0117946	0.00207251
Ruminococcus 2	0	0.00105847	0.00345688	0.0013862	0.00189436	0	0	0.00200533	0.00200037	0.00031463	0.00154002	0.000840395	0.00160111	0.000950585	0.000837834	0.00218341	0.00138483	0.00256404	0.00304243	0.00392973	0.00414313	0.00194553	0.00216741	0.00116941	0.000644647	0.001541	0.000674504	0.00427164	0	0.000678029	0	0.000960154	0.00096753	0.001174	0
Ruminococcus torques group (Lachnospiraceae family)	0	0	0	0	0	0	0	0	0	0.00124104	0	0	0	0.000744625	0	0.0020786	0.000455981	0	0	0	0	0	0.000727861	0.00360848	0.00117054	0	0	0	0	0	0	0.00074892	0	0	0
Sandaracinobacter	0	0	0	0	0	0	0.0154954	0	0	0	0	0	0	0	0	0	0	0	0	0	0	0	0	0	0	0	0	0	0	0	0	0	0	0	0
Shuttleworthia	0	0.00407352	0.00300031	0.0272449	0.00101882	0.000743799	0	0.0139892	0.000200037	0.00108373	0.00154002	0.000396853	0.00153953	0.00491136	0	0.00462882	0.00331008	0	0	0.00122561	0.0017643	0.00559765	0.00158512	0.00329107	0.00159465	0.0104508	0.00104387	0.00600016	0.000434581	0	0.000490742	0.00103697	0.0013447	0	0
Solibacillus	0	0	0	0	0	0.00018595	0	0	0	0	0	0.0377011	0	0	0.000802182	0	0	0.00289083	0.000195236	0	0	0	0.000420542	0	0	0.000672438	0	0	0	0.000416063	0.00213284	0	0.00068875	0.00898244	0.00658661
Sphaerochaeta	0.00431117	0.00830741	0.00177736	0.000205363	0.00511	0	0	0.00644913	0.0047855	0.0202587	0.00286476	0.00436539	0.00692787	0.00182196	0.0099114	0.0160524	0.0171584	0.00940147	0.000667057	0.00422154	0.00301318	0.0184142	0.00575819	0.00623131	0.00430896	0.0125102	0.0220498	0.00158945	0.0358095	0.0219435	0.0262169	0.0175132	0.0131519	0.0315614	0.0696988
Sphingomonas	0	0.00699233	0.00117403	0	0.383123	0.00256611	0.181031	0	0	0	0	0	0	0	0	0	0	0.000326789	0.000292854	0.000680894	0.000455942	0	0	0.00045106	0.000288395	0	0	0	0.000550469	0.000462292	0.000339744	0	0	0	0
Stenotrophomonas	0	0	0	5.13409e-05	0	0	0.00102449	0	0	0	0	0.0593646	0	0	0	0	0	0	0	0	0	0	0	0	0	0	0	0	0	0	0	0	0	0	0
Stomatobaculum	0.0125765	0	0.000880526	0	0	0	0	0.00128341	0	0	0	0	0	0	0	0	0	0	0	0	0	0.00151888	0.00748888	0	0.0436663	0.00110672	0.00635961	0	0.00189767	0.00431473	0.00366169	0.00389822	0.00180387	0	0
Streptococcus	0	0.000112262	0	0.000308045	0.00132128	0.00011157	0.000464223	0.0122566	0.0131563	0.000367069	0.000413983	0.00424866	0.0280194	0.0109634	0.000499135	0.000628821	0.000793745	0.00160881	0.00152935	0.00311266	0.00198236	0.00068264	0.0010837	0.000434354	0.000865184	0.000280183	0.000369371	0.00892077	0.000347665	0.000493112	0.000245371	0	0.00027878	0	0
Streptomyces	0	0	0	0	0.000827788	0	0.00545862	0	0	0	0	0.00151738	0	0	0.000766529	0	0	0.000829542	0.00266823	0	0	0	0	0	0	0.00574374	0	0	0	0.0319906	0.0032842	0	0.000213185	0.000546045	0.00053942
Subdoligranulum	0.00414642	0.00455464	0.0127513	0.00119795	0.00504632	0.00014876	0.000128061	0.016572	0.00423155	0.00197518	0.00751793	0.00154072	0.00905242	0.00307356	0.0024422	0.00427948	0.00655262	0.00424826	0.00572693	0.00914344	0.00729507	0.00189433	0.00197331	0.00208824	0.00115358	0.000476311	0.0023447	0.000715251	0.000854676	0.000708848	0.0014156	0.00355257	0.00150869	0	0.000823326
Succinivibrio	0.00370706	0.00715271	0.099369	0	0.00079595	0	0	0.00367376	0.00730904	0.00180038	0.0397258	0.00107384	0.0215534	0.0271392	0.00183611	0.00230568	0.00270211	0.00052789	0.000862293	0.00103107	0.0014273	0.000972763	0.00190861	0.00267295	0.0017643	0.00121879	0.000240894	0.00303982	0	0	0.000339744	0.00099856	0	0.00152893	0.000283905
Treponema 2	0.0793585	0.0103602	0.0115121	0.00701658	0.004521	0	0	0.00343312	0.016403	0.0895997	0.00905794	0.00973458	0.0282503	0.0189483	0.027399	0.00972926	0.00675527	0.0420553	0.0114213	0.00935743	0.0353652	0.0342344	0.0500607	0.0516547	0.0516057	0.033678	0.0189825	0.00447032	0.0196431	0.0426234	0.0159869	0.00948632	0.074877	0.0252273	0.0439202
U. m. of Bacteroidales BS11 gut group family	0	0	0	0	0	0	0	0	0	0	0	0	0	0	0	0	0	0.00940147	0.000813484	0	0.0153434	0	0.0542337	0.0053459	0.0767469	4.20274e-05	0	0	0	0	0	3.84061e-05	0	0	0
U. m. of Bacteroidales order	0	0.00157167	0	0.000119795	0	0	0	0.000352937	0.00106173	0	0.00149034	0	0.000169348	0.000538665	0.000213915	0.000349345	0.00118217	0.00339358	0.00174086	9.72706e-05	0.000198236	0	0.00027497	0.000116941	0	0.00802723	0.00041755	0.000278153	0.000535983	0.00248097	0	0	0.00127911	0.00248451	0
U. m. of Bacteroidales RF16 group family	0.00801823	0.0169516	0.00528315	0.0161381	0.00702028	0	0	0.00948118	0.0309596	0.125695	0.00741857	0.0277564	0.000877531	0.01898	0.0193593	0.0204367	0.00506646	0.0756643	0.00598724	0.0127424	0.0103677	0.0143866	0.0321876	0.0207488	0.00413931	0.0362977	0.062504	0.0750417	0.0303193	0.0417296	0.010551	0.0938646	0.0353723	0.0198487	0.0598473
U. m. of Bacteroidales UCG-001 family	0	0	0	0	0	0	0	0	0	0	0	0	0	0	7.13051e-05	0	0	0.0127196	0.00361187	0	0.000178412	0	0	0	0	0	0	0	0	0	0	0	0	0	0
U. m. of Bacteroidetes BD2-2 family	0	0	0	0	7.9595e-05	0	0	0	0	0	0	0	0	0	0	0	0	0.0140771	0.000683327	0	0	0	0	0	0	0	0	0	0	0	0	0	0	0	0
U. m. of BIrii41 family	0	0	0	0	0	0	0.0110133	0	0	0	0	0	0	0	0	0	0	0	0	0	0	0	0	0	0	0	0	0	0	0	0	0	0	0	0
U. m. of Chitinophagaceae family	0	0	0	0	4.7757e-05	0	0.0107251	0	0	0	0	0	0	0	0	0	0	0	0	0.000252904	0	0	0	0	0	0	0	0	0	0	0	0	0	0	0
U. m. of Clostridiales vadinBB60 group family	0.0101601	0.00683196	0.00370147	0.0210155	0.00480754	0	0	0.00343312	0.00144642	0.093655	0.00367617	0.00459883	0.00763606	0.00331121	0.00515179	0.0660437	0.066151	0.0455745	0.00405115	0.0130537	0.0202993	0.0445252	0.0231622	0.0206485	0.0155394	0.010703	0.0146624	0.0263848	0.0316665	0.0115111	0.0348049	0.0154969	0.0344211	0.0337456	0.0504784
U. m. of F082 family	0.00109839	0	0	0	0.000127352	0	0	0	0.00940174	0.0299248	0.00110947	0.00154072	0.000246324	0.00137835	0.00121219	0.00218341	0.000591086	0.0243081	0.0183359	0.00295703	9.91179e-05	0	0	0.00187106	5.08932e-05	0	0.00105993	0	0	4.62292e-05	0.00256696	0.00931349	0.000229583	0.0222786	5.67811e-05
U. m. of Gastranaerophilales order	0.00845759	0.0041537	0.000831608	0.00432975	0.00426629	0	0	0.00494112	0.00347757	0.00106625	0.00352713	0.00158741	0.0065122	0.0028676	0.0027809	0.00183406	0.0032932	0.00384606	0.00104126	0.00717857	0.00114977	0.00327667	0.00433482	0.00175412	0.000525896	0.00166709	0.00613477	0.0150997	0.011951	0.0114957	0.0141938	0.0155161	0.0148901	0.0137603	0.00141953
U. m. of Izimaplasmatales order	0.00258121	0.000224524	6.52241e-05	6.84545e-05	0.000350218	0	0	6.41704e-05	0	0.000262192	0	0.000606952	0.000107767	0.000142588	0.000748703	0.000244541	0.000270211	0.0040723	0.000309124	0.000350174	0.000356824	0.00196259	0.000129397	0.000551296	0.00027143	0.000504329	0.000562086	0	0.00014486	0.000400653	0.000471867	0.000595295	0.00104952	0.000327627	0.000113562
U. m. of Lachnospiraceae family	0.000659033	0.00279052	0.00130448	0.0114661	0.00031838	0.0010971	0	0.00192511	0.00207731	0.00216745	0.000165593	0.00114387	0.00126241	0.000522822	0.00379699	0.000227074	0	0.00470074	0.00118769	0.00700348	0.00233918	0.00559765	0.00368783	0.00374213	0.000339288	0.00390855	0.00886491	0.00240404	0.00672152	0.000508522	0.00905985	0.00643303	0.00846179	0.000982881	0.00227124
U. m. of Marinilabiliaceae family	0	0	0	0	0	0	0	0	0	0	0	0	0	0	7.13051e-05	0	0	0.0104321	0	0	0	0	0	0	0	0	0	0	0	0	0	0	0	0	0
U. m. of Mollicutes RF39 order	0.0185078	0.00245373	0.00225023	0.0115175	0.00124168	0	0	0.00274329	0.00290823	0.000786576	0.004885	0.00315148	0.00240166	0.00115655	0.00811095	0.00108297	0.00113151	0.00384606	0.00344917	0.00231504	0.00237883	0.0043689	0.00684189	0.00599743	0.00256162	0.00437085	0.0025053	0.0112255	0.0020715	0.000862946	0.00207622	0.00430149	0.00209905	0.00387692	0
U. m. of Muribaculaceae family	0.0299036	0.0508067	0.0152298	0.0266117	0.0073705	0.000204545	0	0.0640902	0.0562565	0.0167453	0.0545298	0.0237412	0.0291125	0.031607	0.0270424	0.0322969	0.0279499	0.00326789	0.00271704	0.0107776	0.0102488	0.0106151	0.0301981	0.0162047	0.0248528	0.0333978	0.0195927	0.0695383	0.0121538	0.0125744	0.0372964	0.0244839	0.0221056	0.0106206	0.0275104
U. m. of MVP-15 class	0	0	0	0	0	0	0	0	0	0	0	0	0	0	0	0	0	0	0	0	0	0	0	0	0	0	0	0	0	0	0	0	0	0	0
U. m. of p-251-o5 family	0.000521734	0.0105206	0.000472875	0	0.00339075	0	0	0	0.00241583	0.00164307	0.000397423	0.000863739	0.000200139	9.50585e-05	0.00254916	0.00137991	0.00103018	0.0116387	0.0118931	0.00756765	0.00194271	0.00191139	0.0024262	0.00177083	0.00125536	0.00662632	0.0269962	0	0.0114874	0.0161802	0.0101546	0.0303024	0.0124467	0.0111666	0.0139965
U. m. of p-2534-18B5 gut group family	0.012961	0.00372069	0.00094575	0	0.000541246	0	0	0.00266307	0.00369299	0.00232477	0.00462005	0.00912762	0.0022939	0.00166352	0.00235307	0.00104803	0.00194214	0.000276514	0	0.00066144	7.92943e-05	0.00994948	0.00116458	0.000200471	5.08932e-05	0.0013729	0.000626325	0.0130533	0.00153552	0.000446883	0.0109662	0.000902544	0.00385372	0.030715	0.024132
U. m. of Paludibacteraceae family	0.00508005	0.0137922	0.00290247	0.000119795	0.00858034	7.43799e-05	6.40307e-05	0.000385023	0.000954022	0.00162559	0.00203679	0.00156407	0.000492649	0.00408752	0.0021748	0.00310917	0.00481313	0.00321762	0.000341663	0.00307375	0.00158589	0.0286368	0.00669632	0.00740073	0.00656522	0.0321229	0.00852765	0.00355639	0.00509908	0.00181835	0.00566241	0.0156313	0.0165956	0.0259918	0.0555603
U. m. of Prevotellaceae family	0	0.00509991	0	0	0	0.000557849	0	0.00494112	0.00629347	0.000209754	0.00554737	0.00256787	0.000415672	0.0041192	0	0.0102009	0.00518467	0.000226239	0.000309124	0.000194541	0.000297354	0	0.000129397	0.00163718	0	0.00455297	0	0	0	0.0033285	0	0	0.01735	0.00139242	0.00519547
U. m. of Rhodospirillales order	0.003405	0.00226128	0.00148385	0.0010097	0.00353402	0	0.00105651	0.000481278	0.00315443	0.00141584	0.00157313	0.000957117	0.000461858	0.000285176	0.00340482	0.000157205	0.00121595	0.00369523	0.00409996	0.0106803	0.00596689	0.00489795	0.00422159	0.00177083	0.000305359	0.00106469	0.00202351	0.00371533	0.00596825	0.00117114	0.00983371	0.0100048	0.00177107	0.00524203	0.0015047
U. m. of Rikenellaceae family	0.00755142	0.000898098	0.000962056	0.000308045	0.000413894	0	0	0.00269516	0.00472395	0.00370565	0.00498435	0.0045288	0.00822108	0.0143063	0.0025135	0.00230568	0.00219546	0.00123174	0.000244045	0.000894889	0.00118941	0.000221858	0.0014719	0.00364189	0.00413931	0.00100866	0.00292285	0.000715251	0.0104299	0.00705766	0.00651177	0.00259241	0.00293539	0.0129959	0.000709764
U. m. of Ruminococcaceae family	0.00238899	0.00282259	0.0104032	0.000290931	0.000827788	0.000929748	0	0.00728334	0.00370838	0.00517392	0.00170561	0.00287135	0.0199061	0.00624218	0.000802182	0.00770306	0.015554	0.00296624	0.00328648	0.00169251	0.00329071	0.00332787	0.00142337	0.00133647	0.000899113	0.0012328	0.000224835	0	0.0032159	7.70487e-05	0.000717238	0.000268843	0.00295179	0.00379501	0.000312296
U. m. of WCHB1-41 order	0.00406404	0.000208487	0	8.55681e-05	0.000604922	0	0	4.81278e-05	0.000861698	0.00908932	0.0174038	0.00394519	0.00107767	0.000633724	0.00304829	0.000751092	0.000878186	0.01096	0.00932253	0.000603078	0.00166518	0.00216738	0.00549939	0.00410966	0.0027143	0.00501527	0.000658444	0.00129142	0.00166589	0.00275834	0.00492629	0.00825732	0.00155789	0.0209681	0.000624592
U. m. of WPS-2 phylum	0	0.00498765	0	0	0	0	0.000784377	0	0.000523174	0	0.0014241	0	0.0110076	0.000126745	0	0	0.000455981	0	0	0	0	0	0	0	0	0	0	0	0	0	0	0	0	0	0
Variovorax	0	0	0	0	0	0.000576444	0.014599	0	0	0	0	0	0	0	0	0	0	0	0	0	0	0	0	0	0	0	0	0	0	0	0	0	0	0	0
Other	0.0497295	0.078327	0.0609356	0.0603597	0.0747556	0.0461899	0.48654	0.0633843	0.0732289	0.0373187	0.0885261	0.2132	0.0785159	0.0513791	0.107599	0.0394236	0.0351274	0.0800633	0.141123	0.117872	0.0997522	0.0913544	0.0804691	0.0719023	0.0712335	0.128856	0.0704856	0.0341334	0.0748638	0.0454279	0.0946566	0.087662	0.0642506	0.0909165	0.0369645
* other indicates bacteria that occur with a low frequency of occurrence
