# Supplementary material for: Reprogramming of the gut microbiota following feralization in Sus scrofa
Source: Anim Microbiome. 2023 Feb 24;5:14. doi: 10.1186/s42523-023-00235-x (PMC9951470; doi:10.1186/s42523-023-00235-x)
Supplement: Supplementary file 6 — Additional file 6: Table S4. Exclusive and shared bacterial genera between juvenile (FPJ) and adult feral pigs (FPA) [file 42523_2023_235_MOESM6_ESM.xlsx]

## Sheet: Table S4
Table S4: Exclusive and shared bacterial genera between juvenile (FPJ) and adult feral pigs (FPA)
Shared genera between FPJ and FPA	Exclusive genera in the FPJ category	Exclusive genera in the FPA category
Acinetobacter	Anaerosporobacter	Flaviaesturariibacter
Agathobacter	Brevundimonas	Lachnospiraceae NK3A20 group
Alistipes	Comamonas	Novosphingobium
Alloprevotella	Flavobacterium
Anaeroplasma	Fusobacterium
Anaerostipes	Lysobacter
Anaerovibrio	Massilia
Bacillus	Myroides
Bacteroides	Proteiniphilum
Blautia	U. m. of Bacteroidales UCG-001 family
Butyricicoccus	U. m. of Bacteroidetes BD2-2 family
CAG-56	U. m. of Chitinophagaceae family
Campylobacter	U. m. of Marinilabiliaceae family
Christensenellaceae R-7 group
Clostridium sensu stricto 1
Coprococcus 1
Dialister
Dorea
Eisenbergiella
Erysipelotrichaceae UCG-004
Escherichia-Shigella
Eubacterium coprostanoligenes group (Ruminococcaceae family)
Eubacterium eligens group (Lachnospiraceae family)
Eubacterium ruminantium group (Lachnospiraceae family)
Eubacterium ventriosum group (Lachnospiraceae family)
Eubacterium xylanophilum group (Lachnospiraceae family)
Faecalibacterium
Fastidiosipila
Fibrobacter
Flavonifractor
Incertae Sedis
Intestinimonas
Lachnoanaerobaculum
Lachnoclostridium
Lachnoclostridium 5
Lachnospira
Lachnospiraceae AC2044 group
Lachnospiraceae NK4A136 group
Lachnospiraceae UCG-007
Lachnospiraceae UCG-009
Lachnospiraceae XPB1014 group
Lactobacillus
Lysinibacillus
Megasphaera
Oribacterium
Oscillibacter
Oscillospira
Parabacteroides
Phascolarctobacterium
Prevotella
Prevotella 1
Prevotella 2
Prevotella 7
Prevotella 9
Prevotella sp. AN 5135
Prevotellaceae NK3B31 group
Prevotellaceae UCG-001
Prevotellaceae UCG-003
Prevotellaceae UCG-004
Pseudomonas
Psychrobacillus
Rhodoferax
Rikenellaceae RC9 gut group
Romboutsia
Roseburia
Ruminiclostridium 6
Ruminiclostridium 9
Ruminococcaceae NK4A214 group
Ruminococcaceae UCG-002
Ruminococcaceae UCG-003
Ruminococcaceae UCG-004
Ruminococcaceae UCG-005
Ruminococcaceae UCG-008
Ruminococcaceae UCG-010
Ruminococcaceae UCG-013
Ruminococcaceae UCG-014
Ruminococcus 1
Ruminococcus 2
Ruminococcus torques group (Lachnospiraceae family)
Shuttleworthia
Solibacillus
Sphaerochaeta
Sphingomonas
Stomatobaculum
Streptococcus
Streptomyces
Subdoligranulum
Succinivibrio
Treponema 2
U. m. of Bacteroidales BS11 gut group family
U. m. of Bacteroidales order
U. m. of Bacteroidales RF16 group family
U. m. of Clostridiales vadinBB60 group family
U. m. of F082 family
U. m. of Gastranaerophilales order
U. m. of Izimaplasmatales order
U. m. of Lachnospiraceae family
U. m. of Mollicutes RF39 order
U. m. of Muribaculaceae family
U. m. of p-251-o5 family
U. m. of p-2534-18B5 gut group family
U. m. of Paludibacteraceae family
U. m. of Prevotellaceae family
U. m. of Rhodospirillales order
U. m. of Rikenellaceae family
U. m. of Ruminococcaceae family
U. m. of WCHB1-41 order
U.m. = unidentified microbes
