# Supplementary material for: Reprogramming of the gut microbiota following feralization in Sus scrofa
Source: Anim Microbiome. 2023 Feb 24;5:14. doi: 10.1186/s42523-023-00235-x (PMC9951470; doi:10.1186/s42523-023-00235-x)
Supplement: Supplementary file 7 — Additional file 7: Table S5. Core microbes of suidae [file 42523_2023_235_MOESM7_ESM.xlsx]

## Sheet: Table S5
Table S5: Core micobes of suidae
Taxonomy
Acinetobacter
Agathobacter
Alistipes
Alloprevotella
Anaeroplasma
Anaerostipes
Anaerovibrio
Bacillus
Bacteroides
Blautia
Butyricicoccus
CAG-56
Campylobacter
Christensenellaceae R-7 group
Clostridium sensu stricto 1
Coprococcus 1
Dialister
Dorea
Eisenbergiella
Erysipelotrichaceae UCG-004
Escherichia-Shigella
Eubacterium coprostanoligenes group (Ruminococcaceae family)
Eubacterium eligens group (Lachnospiraceae family)
Eubacterium ruminantium group (Lachnospiraceae family)
Eubacterium ventriosum group (Lachnospiraceae family)
Eubacterium xylanophilum group (Lachnospiraceae family)
Faecalibacterium
Fastidiosipila
Fibrobacter
Flavonifractor
Incertae Sedis
Intestinimonas
Lachnoanaerobaculum
Lachnoclostridium
Lachnoclostridium 5
Lachnospira
Lachnospiraceae NK3A20 group
Lachnospiraceae NK4A136 group
Lachnospiraceae UCG-007
Lachnospiraceae UCG-009
Lachnospiraceae XPB1014 group
Lactobacillus
Lysinibacillus
Megasphaera
Oribacterium
Oscillibacter
Oscillospira
Parabacteroides
Phascolarctobacterium
Prevotella
Prevotella 1
Prevotella 2
Prevotella 7
Prevotella 9
Prevotella sp. AN 5135
Prevotellaceae NK3B31 group
Prevotellaceae UCG-001
Prevotellaceae UCG-003
Prevotellaceae UCG-004
Pseudomonas
Rikenellaceae RC9 gut group
Romboutsia
Roseburia
Ruminiclostridium 6
Ruminiclostridium 9
Ruminococcaceae NK4A214 group
Ruminococcaceae UCG-002
Ruminococcaceae UCG-003
Ruminococcaceae UCG-004
Ruminococcaceae UCG-005
Ruminococcaceae UCG-008
Ruminococcaceae UCG-010
Ruminococcaceae UCG-013
Ruminococcaceae UCG-014
Ruminococcus 1
Ruminococcus 2
Shuttleworthia
Solibacillus
Sphaerochaeta
Sphingomonas
Stomatobaculum
Streptococcus
Streptomyces
Subdoligranulum
Succinivibrio
Treponema 2
U. m. of Bacteroidales order
U. m. of Bacteroidales RF16 group family
U. m. of Clostridiales vadinBB60 group family
U. m. of F082 family
U. m. of Gastranaerophilales order
U. m. of Izimaplasmatales order
U. m. of Lachnospiraceae family
U. m. of Mollicutes RF39 order
U. m. of Muribaculaceae family
U. m. of p-251-o5 family
U. m. of p-2534-18B5 gut group family
U. m. of Paludibacteraceae family
U. m. of Prevotellaceae family
U. m. of Rhodospirillales order
U. m. of Rikenellaceae family
U. m. of Ruminococcaceae family
U. m. of WCHB1-41 order
