# Supplementary material for: Reprogramming of the gut microbiota following feralization in Sus scrofa
Source: Anim Microbiome. 2023 Feb 24;5:14. doi: 10.1186/s42523-023-00235-x (PMC9951470; doi:10.1186/s42523-023-00235-x)
Supplement: Supplementary file 8 — Additional file 8: Table S6. Shared and exclusive genera among wild boar (WB), domestic (DP) and juvenile feral pigs (FPJ) [file 42523_2023_235_MOESM8_ESM.xlsx]

## Sheet: Table S6
Table S6: Shared and exclusive genera among wild boar (WB), domestic (DP) and juvenile feral pigs (FPJ)
Shared genera among WB, DP and FPJ categories	Shared genera between WB and DP categories	Shared genera between WB and FPJ categories	Shared genera between DP and FPJ categories	Exclusive genera in WB category	Exclusive genera in DP	Exclusive genera in FPJ category
Acinetobacter	Lachnospiraceae NK3A20 group	Brevundimonas	Myroides	Chthoniobacter	Acholeplasma	U. m. of Bacteroidales BS11 gut group family
Agathobacter	Novosphingobium	Flavonifractor	Proteiniphilum	Devosia	Psychrobacter
Alistipes	Paludibacter	Lachnospiraceae AC2044 group	Ruminococcus torques group (Lachnospiraceae family)	Ferruginibacter
Alloprevotella	Pedobacter	Lysinibacillus	U. m. of Bacteroidales UCG-001 family	Flaviaesturariibacter
Anaeroplasma	Stenotrophomonas	Lysobacter	U. m. of Marinilabiliaceae family	Hymenobacter
Anaerosporobacter	U. m. of WPS-2 phylum	Massilia		Mucilaginibacter
Anaerostipes		Rhodoferax		Sandaracinobacter
Anaerovibrio		Sphingomonas		U. m. of BIrii41 family
Bacillus		U. m. of Bacteroidetes BD2-2 family		Variovorax
Bacteroides		U. m. of Chitinophagaceae family
Blautia
Butyricicoccus
CAG-56
Campylobacter
Christensenellaceae R-7 group
Clostridium sensu stricto 1
Comamonas
Coprococcus 1
Dialister
Dorea
Eisenbergiella
Erysipelotrichaceae UCG-004
Escherichia-Shigella
Eubacterium coprostanoligenes group (Ruminococcaceae family)
Eubacterium eligens group (Lachnospiraceae family)
Eubacterium ruminantium group (Lachnospiraceae family)
Eubacterium ventriosum group (Lachnospiraceae family)
Eubacterium xylanophilum group (Lachnospiraceae family)
Faecalibacterium
Fastidiosipila
Fibrobacter
Flavobacterium
Fusobacterium
Incertae Sedis
Intestinimonas
Lachnoanaerobaculum
Lachnoclostridium
Lachnoclostridium 5
Lachnospira
Lachnospiraceae NK4A136 group
Lachnospiraceae UCG-007
Lachnospiraceae UCG-009
Lachnospiraceae XPB1014 group
Lactobacillus
Megasphaera
Oribacterium
Oscillibacter
Oscillospira
Parabacteroides
Phascolarctobacterium
Prevotella
Prevotella 1
Prevotella 2
Prevotella 7
Prevotella 9
Prevotella sp. AN 5135
Prevotellaceae NK3B31 group
Prevotellaceae UCG-001
Prevotellaceae UCG-003
Prevotellaceae UCG-004
Pseudomonas
Psychrobacillus
Rikenellaceae RC9 gut group
Romboutsia
Roseburia
Ruminiclostridium 6
Ruminiclostridium 9
Ruminococcaceae NK4A214 group
Ruminococcaceae UCG-002
Ruminococcaceae UCG-003
Ruminococcaceae UCG-004
Ruminococcaceae UCG-005
Ruminococcaceae UCG-008
Ruminococcaceae UCG-010
Ruminococcaceae UCG-013
Ruminococcaceae UCG-014
Ruminococcus 1
Ruminococcus 2
Shuttleworthia
Solibacillus
Sphaerochaeta
Stomatobaculum
Streptococcus
Streptomyces
Subdoligranulum
Succinivibrio
Treponema 2
U. m. of Bacteroidales order
U. m. of Bacteroidales RF16 group family
U. m. of Clostridiales vadinBB60 group family
U. m. of F082 family
U. m. of Gastranaerophilales order
U. m. of Izimaplasmatales order
U. m. of Lachnospiraceae family
U. m. of Mollicutes RF39 order
U. m. of Muribaculaceae family
U. m. of p-251-o5 family
U. m. of p-2534-18B5 gut group family
U. m. of Paludibacteraceae family
U. m. of Prevotellaceae family
U. m. of Rhodospirillales order
U. m. of Rikenellaceae family
U. m. of Ruminococcaceae family
U. m. of WCHB1-41 order
U.m. = unidentified microbes.
