# Supplementary material for: Reprogramming of the gut microbiota following feralization in Sus scrofa
Source: Anim Microbiome. 2023 Feb 24;5:14. doi: 10.1186/s42523-023-00235-x (PMC9951470; doi:10.1186/s42523-023-00235-x)
Supplement: Supplementary file 9 — Additional file 9: Table S7. Shared and exclusive genera among wild boar (WB), domestic (DP) and adult feral pigs (FPA) [file 42523_2023_235_MOESM9_ESM.xlsx]

## Sheet: Table S7
Table S7: Shared and exclusive genera among wild boar (WB), domestic (DP) and adult feral pigs (FPA)
Shared genera among WB, DP and FPA categories	Shared genera between DP and WB categories	Shared genera between WB and FPA categories	Shared genera between DP and FPA categories	Exclusive genera in WB category	Exclusive genera in DP category	Exclusive genera in FPA category
Acinetobacter	Anaerosporobacter	Flaviaesturariibacter	Ruminococcus torques group (Lachnospiraceae family)	Brevundimonas	Acholeplasma	U. m. of Bacteroidales BS11 gut group family
Agathobacter	Comamonas	Flavonifractor		Chthoniobacter	Myroides
Alistipes	Flavobacterium	Lachnospiraceae AC2044 group		Devosia	Proteiniphilum
Alloprevotella	Fusobacterium	Lysinibacillus		Ferruginibacter	Psychrobacter
Anaeroplasma	Paludibacter	Rhodoferax		Hymenobacter	U. m. of Bacteroidales UCG-001 family
Anaerostipes	Pedobacter	Sphingomonas		Lysobacter	U. m. of Marinilabiliaceae family
Anaerovibrio	Stenotrophomonas			Massilia
Bacillus	U. m. of WPS-2 phylum			Mucilaginibacter
Bacteroides				Sandaracinobacter
Blautia				U. m. of Bacteroidetes BD2-2 family
Butyricicoccus				U. m. of BIrii41 family
CAG-56				U. m. of Chitinophagaceae family
Campylobacter				Variovorax
Christensenellaceae R-7 group
Clostridium sensu stricto 1
Coprococcus 1
Dialister
Dorea
Eisenbergiella
Erysipelotrichaceae UCG-004
Escherichia-Shigella
Eubacterium coprostanoligenes group (Ruminococcaceae family)
Eubacterium eligens group (Lachnospiraceae family)
Eubacterium ruminantium group (Lachnospiraceae family)
Eubacterium ventriosum group (Lachnospiraceae family)
Eubacterium xylanophilum group (Lachnospiraceae family)
Faecalibacterium
Fastidiosipila
Fibrobacter
Incertae Sedis
Intestinimonas
Lachnoanaerobaculum
Lachnoclostridium
Lachnoclostridium 5
Lachnospira
Lachnospiraceae NK3A20 group
Lachnospiraceae NK4A136 group
Lachnospiraceae UCG-007
Lachnospiraceae UCG-009
Lachnospiraceae XPB1014 group
Lactobacillus
Megasphaera
Novosphingobium
Oribacterium
Oscillibacter
Oscillospira
Parabacteroides
Phascolarctobacterium
Prevotella
Prevotella 1
Prevotella 2
Prevotella 7
Prevotella 9
Prevotella sp. AN 5135
Prevotellaceae NK3B31 group
Prevotellaceae UCG-001
Prevotellaceae UCG-003
Prevotellaceae UCG-004
Pseudomonas
Psychrobacillus
Rikenellaceae RC9 gut group
Romboutsia
Roseburia
Ruminiclostridium 6
Ruminiclostridium 9
Ruminococcaceae NK4A214 group
Ruminococcaceae UCG-002
Ruminococcaceae UCG-003
Ruminococcaceae UCG-004
Ruminococcaceae UCG-005
Ruminococcaceae UCG-008
Ruminococcaceae UCG-010
Ruminococcaceae UCG-013
Ruminococcaceae UCG-014
Ruminococcus 1
Ruminococcus 2
Shuttleworthia
Solibacillus
Sphaerochaeta
Stomatobaculum
Streptococcus
Streptomyces
Subdoligranulum
Succinivibrio
Treponema 2
U. m. of Bacteroidales order
U. m. of Bacteroidales RF16 group family
U. m. of Clostridiales vadinBB60 group family
U. m. of F082 family
U. m. of Gastranaerophilales order
U. m. of Izimaplasmatales order
U. m. of Lachnospiraceae family
U. m. of Mollicutes RF39 order
U. m. of Muribaculaceae family
U. m. of p-251-o5 family
U. m. of p-2534-18B5 gut group family
U. m. of Paludibacteraceae family
U. m. of Prevotellaceae family
U. m. of Rhodospirillales order
U. m. of Rikenellaceae family
U. m. of Ruminococcaceae family
U. m. of WCHB1-41 order
U.m. = unidentified microbes.
