# Supplementary material for: Reprogramming of the gut microbiota following feralization in Sus scrofa
Source: Anim Microbiome. 2023 Feb 24;5:14. doi: 10.1186/s42523-023-00235-x (PMC9951470; doi:10.1186/s42523-023-00235-x)
Supplement: Supplementary file 10 — Additional file 10: Table S8. One-way PERMANOVA test values [file 42523_2023_235_MOESM10_ESM.xlsx]

## Sheet: Table S8
Table S8: One-way PERMANOVA test values
	FPA	FPJ	WB	DP
FPA		0.0001	0.0001	0.0001
FPJ	0.0001		0.0031	0.0002
WB	0.0001	0.0031		0.0053
DP	0.0001	0.0002	0.0053
(p values, sequential Bonferroni significance) for the gut microbiota of the four categories with Bray-Curtis similarity test. Statistically significant differences are reported in bold.
