# Supplementary material for: Reprogramming of the gut microbiota following feralization in Sus scrofa
Source: Anim Microbiome. 2023 Feb 24;5:14. doi: 10.1186/s42523-023-00235-x (PMC9951470; doi:10.1186/s42523-023-00235-x)
Supplement: Supplementary file 11 — Additional file 11: Table S9. LEfSe analysis identification of bacteria genera in the four categories. Wild boar (WB), domestic (DP), juvenile feral pig (FPJ) and adult feral pig (FPA) [file 42523_2023_235_MOESM11_ESM.xlsx]

## Sheet: Foglio 1 - All_aginst_all_table
Table S9: LEfSe analysis identification of bacterial genera in the four categories. Wild boar (WB), Domestic pig (DP), Juvenile feral pig (FPJ) and Adult feral pig (FPA).
OTU	Group discriminated against by a specific OTU	LDA score	P value
Prevotella2	DP	3.79026914271	0.0245036282921
Prevotella1	FPA	3.78271345481	0.028920696501
Prevotella7			-
Blautia			-
Prevotella9	DP	4.35768349183	0.000143472551538
Flaviaesturariibacter			-
U_m_ofIziDPplasDPtalesorder			-
Taxabelow1			-
Hymenobacter			-
Streptomyces			-
Coprococcus1	DP	3.50504350176	0.00536567989899
U_m_ofMVP_15class			-
Romboutsia	WB	3.49153998708	0.0429477517013
Proteiniphilum			-
Prevotellasp_AN5135			-
U_m_ofBacteroidalesUCG_001FPAmily			-
Intestinimonas	FPA	3.59278223253	0.00167120976468
Oscillibacter			-
ErysipelotrichaceaeUCG_004			-
Eubacteriumeligensgroup_LachnospiraceaeFPAmily_			-
U_m_ofRhodospirillalesorder	FPJ	3.4883113168	0.00939253631335
Paludibacter			-
Solibacillus			-
Anaerovibrio	WB	3.90278926667	0.00168911147004
Alistipes			-
U_m_ofGastranaerophilalesorder	FPA	3.69232746784	0.0165707425675
LachnospiraceaeUCG_007	FPJ	3.64067523949	0.00637993484634
Ferruginibacter			-
LachnospiraceaeXPB1014group			-
LachnospiraceaeUCG_009			-
PrevotellaceaeUCG_001			-
Ruminococcus1			-
Ruminococcus2			-
LachnospiraceaeNK3A20group	DP	3.44842186341	0.00201472699139
Flavobacterium			-
Acinetobacter			-
U_m_ofLachnospiraceaeFPAmily	FPA	3.44633377285	0.0278702402146
Pedobacter			-
U_m_ofWPS_2phylum			-
U_m_ofp_251_o5FPAmily	FPA	3.86103076165	0.00120962832534
Ruminococcustorquesgroup_LachnospiraceaeFPAmily_			-
TreponeDP2			-
Oribacterium			-
Oscillospira			-
Fusobacterium			-
ChristensenellaceaeR_7group			-
Variovorax			-
Pseudomonas			-
Eubacteriumventriosumgroup_LachnospiraceaeFPAmily_			-
Eubacteriumcoprostanoligenesgroup_RuminococcaceaeFPAmily_	DP	3.8160249333	0.0143031036451
U_m_ofPrevotellaceaeFPAmily			-
PrevotellaceaeNK3B31group	FPA	4.35162257044	0.000968133854548
Chthoniobacter			-
U_m_ofRikenellaceaeFPAmily			-
RuminococcaceaeUCG_014			-
Eubacteriumxylanophilumgroup_LachnospiraceaeFPAmily_			-
RuminococcaceaeUCG_013			-
RuminococcaceaeUCG_010			-
Butyricicoccus	FPA	3.75094964502	0.00114779414649
U_m_ofBIrii41FPAmily			-
Shuttleworthia			-
RikenellaceaeRC9gutgroup	FPA	4.66836252443	0.000607526702416
Lachnoclostridium	FPJ	3.49152465671	0.00389336100584
U_m_ofMuribaculaceaeFPAmily			-
Lachnospira			-
Parabacteroides	FPA	3.71391042628	0.0093850027457
Lachnoanaerobaculum			-
U_m_ofDPrinilabiliaceaeFPAmily			-
Megasphaera	DP	3.81841213694	0.00118596762516
Rhodoferax			-
Psychrobacter			-
U_m_ofBacteroidalesRF16groupFPAmily	FPA	4.26668879676	0.00356464439087
RuminococcaceaeUCG_008			-
Agrococcus			-
RuminococcaceaeUCG_005			-
RuminococcaceaeUCG_004			-
Sphaerochaeta	FPA	4.0727985638	0.00146347311772
U_m_ofBacteroidalesorder			-
RuminococcaceaeUCG_003			-
RuminococcaceaeUCG_002	DP	4.06832684064	0.00102676778451
U_m_ofF082FPAmily			-
Sphingomonas	WB	4.6293321167	0.00251645034391
LachnospiraceaeNK4A136group			-
Alloprevotella			-
Bacillus	FPA	4.40165501685	5.11585594799e-05
Anaerostipes			-
Bacteroides	FPJ	4.33422200567	0.000298751807606
Campylobacter	FPJ	3.38870399858	0.00411019045099
AcholeplasDP			-
Caenimonas			-
Agathobacter			-
Streptococcus	DP	3.59326147671	0.000854215016947
Oceanobacter			-
Novosphingobium			-
Fibrobacter	FPA	3.90039524334	0.0241004273426
CoDPmonas			-
Flavonifractor			-
Roseburia	FPJ	3.79324432656	0.00124678459858
Prevotella	FPA	4.06694584301	0.0289736873821
U_m_ofMollicutesRF39order			-
Lactobacillus	DP	4.27887839656	3.27391223055e-05
Succinivibrio	WB	3.87041168902	0.00751374156312
U_m_ofWCHB1_41order			-
U_m_ofBacteroidalesBS11gutgroupFPAmily			-
FPAstidiosipila	FPJ	3.65321450894	0.00136830035734
Myroides			-
U_m_ofClostridialesvadinBB60groupFPAmily			-
Mucilaginibacter			-
Brevundimonas			-
Lysobacter			-
Lysinibacillus	FPA	3.54059240918	0.0184755539799
Stenotrophomonas			-
U_m_ofp_2534_18B5gutgroupFPAmily			-
U_m_ofPaludibacteraceaeFPAmily	FPA	3.91516001693	0.00878463183493
StoDPtobaculum			-
CAG_56	DP	3.6674040199	0.0210758009193
LachnospiraceaeAC2044group			-
IncertaeSedis			-
Subdoligranulum	DP	3.5172351062	0.00810524010276
Devosia			-
Eubacteriumruminantiumgroup_LachnospiraceaeFPAmily_	DP	3.58317910689	0.00251086822374
AnaeroplasDP	FPA	3.66063937009	0.00111965528216
DPssilia			-
Escherichia_Shigella	WB	3.59652861247	0.00115844974546
U_m_ofBacteroidetesBD2_2FPAmily			-
RuminococcaceaeNK4A214group	DP	3.97331659608	0.0136592756991
Eisenbergiella	FPA	3.85007754034	0.0187024833855
U_m_ofRuminococcaceaeFPAmily	DP	3.56235066287	0.00743397614844
U_m_ofChitinophagaceaeFPAmily			-
Lachnoclostridium5	FPA	3.70035107944	0.0103501580949
Psychrobacillus			-
Anaerosporobacter			-
FPAecalibacterium	FPJ	4.36329269135	0.000440674571803
Dialister	DP	3.3447325212	0.00272995423476
Sandaracinobacter			-
Phascolarctobacterium			-
Ruminiclostridium9	FPJ	3.70423103828	0.000420261285807
Ruminiclostridium6			-
Dickeya			-
Clostridiumsensustricto1			-
Dorea			-
PrevotellaceaeUCG_003			-
PrevotellaceaeUCG_004	FPJ	3.33861851245	0.00384953627171
